# Supplementary material for: (±)-3-Benz­yloxy-1-(4-meth­oxy­benz­yl)piperidine-2-thione
Source: Acta Crystallogr Sect E Struct Rep Online. 2012 Dec 5;69(Pt 1):o21. doi: 10.1107/S1600536812048854 (PMC3588289; doi:10.1107/S1600536812048854)
Supplement: Supplementary file 1 [file e-69-00o21-sup1.cif]

##############################################################################
#                                                                            #
# This CIF contains the data in a paper accepted for publication in          #
# Acta Crystallographica Section E. It conforms to the requirements of       #
# Notes for Authors for Acta Crystallographica Section E, and has been       #
# peer reviewed under the auspices of the IUCr Commission on Journals.       #
#                                                                            #
# Full details of the Crystallographic Information File format               #
# are given in the paper "The Crystallographic Information File (CIF):       #
# a New Standard Archive File for Crystallography" by S. R. Hall, F. H.      #
# Allen and I. D. Brown [Acta Cryst. (1991), A47, 655-685].                  #
#                                                                            #
# The current version of the core CIF dictionary is obtainable from          #
# ftp://ftp.iucr.org/pub/cif_core.dic.                                       #
#                                                                            #
# Software is freely available for graphical display of the structure(s)     #
# in this CIF. For information consult the CIF software page                 #
# http://www.iucr.org/resources/cif/software.                                #
#                                                                            #
# This file may be used for bona fide research purposes within the           #
# scientific community so long as proper attribution is given to the journal # 
# article from which it was obtained.                                        #
#                                                                            #
##############################################################################
data_global
_audit_creation_method     'form.cif (version 2.0)'
_journal_data_validation_number     ?
_journal_date_recd_electronic     2012-11-26
_journal_date_accepted     2012-11-28
_journal_name_full     'Acta Crystallographica, Section E'
_journal_year     2013
_journal_volume     69
_journal_issue      1
_journal_page_first     o21
_journal_page_last     o21
_journal_paper_category     QO
_journal_paper_doi     10.1107/S1600536812048854
_journal_coeditor_code     GO2079
_publ_contact_author_name     'Prof. Joseph P. Michael'
_publ_contact_author_address
;
Molecular Sciences Institute
School of Chemistry
University of the Witwatersrand
PO Wits 2050
Johannesburg
South Africa
;
_publ_contact_author_email     'joseph.michael@wits.ac.za'
_publ_contact_author_fax     'Int +27 11 717 6749'
_publ_contact_author_phone     'Int +27 11 717 6724'
_publ_section_title
;
(+-)-3-Benzyloxy-1-(4-methoxybenzyl)piperidine-2-thione
;
loop_
    _publ_author_name
    _publ_author_footnote
    _publ_author_address
    'Pienaar, Daniel P.' .
;
Molecular Sciences Institute
School of Chemistry
University of the Witwatersrand
PO Wits 2050
Johannesburg
South Africa
;
    'Khorasani, Sanaz' .
;Molecular Sciences Institute
School of Chemistry
University of the Witwatersrand
PO Wits 2050
Johannesburg
South Africa
;
    'Koning, Charles B. de' .
;
Molecular Sciences Institute
School of Chemistry
University of the Witwatersrand
PO Wits 2050
Johannesburg
South Africa
;
    'Michael, Joseph P.' .
;
Molecular Sciences Institute
School of Chemistry
University of the Witwatersrand
PO Wits 2050
Johannesburg
South Africa
;
data_I
_audit_creation_method     SHELXL-97
_chemical_name_systematic
;
(+-)-3-Benzyloxy-1-(4-methoxybenzyl)piperidine-2-thione
;
_chemical_name_common     ?
_chemical_formula_moiety     'C20 H23 N O2 S'
_chemical_formula_sum     'C20 H23 N O2 S'
_chemical_formula_iupac     'C20 H23 N O2 S'
_chemical_formula_weight     341.45
_chemical_melting_point     ?
_symmetry_cell_setting     orthorhombic
_symmetry_space_group_name_H-M     'P b c a'
_symmetry_space_group_name_Hall     '-P 2ac 2ab'
loop_
    _symmetry_equiv_pos_as_xyz
    'x, y, z'
    '-x+1/2, -y, z+1/2'
    'x+1/2, -y+1/2, -z'
    '-x, y+1/2, -z+1/2'
    '-x, -y, -z'
    'x-1/2, y, -z-1/2'
    '-x-1/2, y-1/2, z'
    'x, -y-1/2, z-1/2'
_cell_length_a     18.371(3)
_cell_length_b     10.4844(15)
_cell_length_c     18.467(3)
_cell_angle_alpha     90.00
_cell_angle_beta     90.00
_cell_angle_gamma     90.00
_cell_volume     3556.9(9)
_cell_formula_units_Z     8
_cell_measurement_reflns_used     978
_cell_measurement_theta_min     2.49
_cell_measurement_theta_max     27.98
_cell_measurement_temperature     173(2)
_exptl_crystal_description     plate
_exptl_crystal_colour     colourless
_exptl_crystal_size_max     0.47
_exptl_crystal_size_mid     0.28
_exptl_crystal_size_min     0.05
_exptl_crystal_density_diffrn     1.275
_exptl_crystal_density_meas     ?
_exptl_crystal_density_method     'not measured'
_exptl_crystal_F_000     1456
_exptl_absorpt_coefficient_mu     0.194
_exptl_absorpt_correction_type     none
_exptl_absorpt_process_details     ?
_exptl_absorpt_correction_T_min     ?
_exptl_absorpt_correction_T_max     ?
_exptl_special_details     ?
_diffrn_ambient_temperature     173(2)
_diffrn_radiation_type     MoK\a
_diffrn_radiation_wavelength     0.71073
_diffrn_radiation_source     'fine-focus sealed tube'
_diffrn_radiation_monochromator     graphite
_diffrn_measurement_device_type     'Bruker APEXII CCD area-detector'
_diffrn_measurement_method     'phi and omega scans'
_diffrn_detector_area_resol_mean     ?
_diffrn_reflns_number     22717
_diffrn_reflns_av_R_equivalents     0.0460
_diffrn_reflns_av_sigmaI/netI     0.0377
_diffrn_reflns_theta_min     2.21
_diffrn_reflns_theta_max     28.00
_diffrn_reflns_theta_full     28.00
_diffrn_measured_fraction_theta_max     0.999
_diffrn_measured_fraction_theta_full     0.999
_diffrn_reflns_limit_h_min     -24
_diffrn_reflns_limit_h_max     19
_diffrn_reflns_limit_k_min     -13
_diffrn_reflns_limit_k_max     13
_diffrn_reflns_limit_l_min     -23
_diffrn_reflns_limit_l_max     24
_diffrn_standards_number     ?
_diffrn_standards_interval_count     ?
_diffrn_standards_interval_time     ?
_diffrn_standards_decay_%     ?
_refine_special_details
;
Refinement of <i>F</i>^2^ against ALL reflections. The weighted <i>R</i>-factor
<i>wR</i> and goodness of fit <i>S</i> are based on <i>F</i>^2^, conventional
<i>R</i>-factors <i>R</i> are based on <i>F</i>, with <i>F</i> set to zero for
negative <i>F</i>^2^. The threshold expression of <i>F</i>^2^ >
\s(<i>F</i>^2^) is used only for calculating <i>R</i>-factors(gt) <i>etc</i>.
and is not relevant to the choice of reflections for refinement.
<i>R</i>-factors based on <i>F</i>^2^ are statistically about twice as large
as those based on <i>F</i>, and <i>R</i>- factors based on ALL data will be
even larger.
;
_reflns_number_total     4286
_reflns_number_gt     2949
_reflns_threshold_expression     I>2sigma(I)
_refine_ls_structure_factor_coef     Fsqd
_refine_ls_matrix_type     full
_refine_ls_R_factor_all     0.0674
_refine_ls_R_factor_gt     0.0374
_refine_ls_wR_factor_gt     0.0871
_refine_ls_wR_factor_ref     0.0981
_refine_ls_goodness_of_fit_ref     1.011
_refine_ls_restrained_S_all     1.011
_refine_ls_number_reflns     4286
_refine_ls_number_parameters     218
_refine_ls_number_restraints     0
_refine_ls_hydrogen_treatment     constr
_refine_ls_weighting_scheme     calc
_refine_ls_weighting_details
         'calc w=1/[\s^2^(Fo^2^)+(0.0464P)^2^+0.5277P] where P=(Fo^2^+2Fc^2^)/3'
_atom_sites_solution_hydrogens     geom
_atom_sites_solution_primary     direct
_atom_sites_solution_secondary     difmap
_refine_ls_shift/su_max     0.003
_refine_ls_shift/su_mean     0.001
_refine_diff_density_max     0.259
_refine_diff_density_min     -0.261
_refine_ls_extinction_method     none
_refine_ls_extinction_coef     ?
loop_
    _atom_type_symbol
    _atom_type_description
    _atom_type_scat_dispersion_real
    _atom_type_scat_dispersion_imag
    _atom_type_scat_source
    'C' 'C' 0.0033 0.0016
                         'International Tables Vol C Tables 4.2.6.8 and 6.1.1.4'
    'H' 'H' 0.0000 0.0000
                         'International Tables Vol C Tables 4.2.6.8 and 6.1.1.4'
    'N' 'N' 0.0061 0.0033
                         'International Tables Vol C Tables 4.2.6.8 and 6.1.1.4'
    'S' 'S' 0.1246 0.1234
                         'International Tables Vol C Tables 4.2.6.8 and 6.1.1.4'
    'O' 'O' 0.0106 0.0060
                         'International Tables Vol C Tables 4.2.6.8 and 6.1.1.4'
_computing_data_collection     'APEX2 (Bruker, 2005)'
_computing_cell_refinement     'SAINT-NT (Bruker, 2005)'
_computing_data_reduction     'SAINT-NT (Bruker, 2005)'
_computing_structure_solution     'SHELXS97 (Sheldrick, 2008)'
_computing_structure_refinement     'SHELXL97 (Sheldrick, 2008)'
_computing_molecular_graphics
;
<i>ORTEP-3 for Windows</i> (Farrugia, 2012) and <i>SCHAKAL99</i>
(Keller, 1999)
;
_computing_publication_material
;
<i>WinGX</i>  (Farrugia, 2012) and <i>PLATON</i> (Spek, 2009)
;
loop_
    _atom_site_type_symbol
    _atom_site_label
    _atom_site_fract_x
    _atom_site_fract_y
    _atom_site_fract_z
    _atom_site_U_iso_or_equiv
    _atom_site_adp_type
    _atom_site_calc_flag
    _atom_site_refinement_flags
    _atom_site_occupancy
    _atom_site_symmetry_multiplicity
    _atom_site_disorder_assembly
    _atom_site_disorder_group
    C C2 -0.00224(8) 0.06796(14) 0.61154(8) 0.0260(3) Uani d . 1 1 . .
    C C3 0.02325(8) 0.19576(13) 0.58013(8) 0.0278(3) Uani d . 1 1 . .
    H H3 0.0100 0.1991 0.5277 0.033 Uiso calc R 1 1 . .
    C C4 0.10388(8) 0.21947(16) 0.58763(9) 0.0339(4) Uani d . 1 1 . .
    H H4A 0.1153 0.3082 0.5733 0.041 Uiso calc R 1 1 . .
    H H4B 0.1311 0.1611 0.5553 0.041 Uiso calc R 1 1 . .
    C C5 0.12655(9) 0.19740(15) 0.66565(9) 0.0371(4) Uani d . 1 1 . .
    H H5A 0.1790 0.2166 0.6715 0.045 Uiso calc R 1 1 . .
    H H5B 0.0988 0.2548 0.6980 0.045 Uiso calc R 1 1 . .
    C C6 0.11198(8) 0.06000(15) 0.68586(9) 0.0339(4) Uani d . 1 1 . .
    H H6A 0.1511 0.0060 0.6654 0.041 Uiso calc R 1 1 . .
    H H6B 0.1140 0.0518 0.7392 0.041 Uiso calc R 1 1 . .
    C C7 0.02107(8) -0.11296(14) 0.69241(8) 0.0310(3) Uani d . 1 1 . .
    H H7A -0.0293 -0.1356 0.6782 0.037 Uiso calc R 1 1 . .
    H H7B 0.0225 -0.1057 0.7458 0.037 Uiso calc R 1 1 . .
    C C8 0.07247(8) -0.21843(14) 0.66849(8) 0.0265(3) Uani d . 1 1 . .
    C C9 0.09864(8) -0.22570(14) 0.59808(8) 0.0293(3) Uani d . 1 1 . .
    H H9 0.0846 -0.1624 0.5640 0.035 Uiso calc R 1 1 . .
    C C10 0.14501(8) -0.32359(14) 0.57614(8) 0.0295(3) Uani d . 1 1 . .
    H H10 0.1621 -0.3273 0.5276 0.035 Uiso calc R 1 1 . .
    C C11 0.16592(8) -0.41589(14) 0.62622(9) 0.0311(3) Uani d . 1 1 . .
    C C12 0.13904(9) -0.41094(14) 0.69669(9) 0.0353(4) Uani d . 1 1 . .
    H H12 0.1522 -0.4751 0.7306 0.042 Uiso calc R 1 1 . .
    C C13 0.09325(9) -0.31299(14) 0.71751(9) 0.0324(4) Uani d . 1 1 . .
    H H13 0.0757 -0.3100 0.7659 0.039 Uiso calc R 1 1 . .
    C C14 0.23736(9) -0.52714(17) 0.53823(10) 0.0434(4) Uani d . 1 1 . .
    H H14A 0.1953 -0.5379 0.5061 0.065 Uiso calc R 1 1 . .
    H H14B 0.2693 -0.6017 0.5342 0.065 Uiso calc R 1 1 . .
    H H14C 0.2643 -0.4503 0.5243 0.065 Uiso calc R 1 1 . .
    C C15 -0.02311(8) 0.40960(13) 0.58316(9) 0.0293(3) Uani d . 1 1 . .
    H H15A -0.0249 0.3973 0.5300 0.035 Uiso calc R 1 1 . .
    H H15B 0.0205 0.4611 0.5948 0.035 Uiso calc R 1 1 . .
    C C16 -0.09058(8) 0.47794(13) 0.60827(8) 0.0256(3) Uani d . 1 1 . .
    C C17 -0.15243(8) 0.41094(14) 0.62983(8) 0.0300(3) Uani d . 1 1 . .
    H H17 -0.1518 0.3203 0.6303 0.036 Uiso calc R 1 1 . .
    C C18 -0.21487(9) 0.47569(15) 0.65056(9) 0.0359(4) Uani d . 1 1 . .
    H H18 -0.2567 0.4292 0.6654 0.043 Uiso calc R 1 1 . .
    C C19 -0.21667(9) 0.60777(16) 0.64975(9) 0.0373(4) Uani d . 1 1 . .
    H H19 -0.2596 0.6518 0.6640 0.045 Uiso calc R 1 1 . .
    C C20 -0.15566(9) 0.67528(15) 0.62815(9) 0.0351(4) Uani d . 1 1 . .
    H H20 -0.1569 0.7658 0.6270 0.042 Uiso calc R 1 1 . .
    C C21 -0.09291(8) 0.61116(14) 0.60820(8) 0.0303(3) Uani d . 1 1 . .
    H H21 -0.0510 0.6582 0.5943 0.036 Uiso calc R 1 1 . .
    N N1 0.04038(6) 0.01121(11) 0.66005(6) 0.0267(3) Uani d . 1 1 . .
    S S1 -0.08302(2) 0.01240(4) 0.58307(2) 0.03658(12) Uani d . 1 1 . .
    O O1 0.21278(6) -0.51478(10) 0.61136(7) 0.0413(3) Uani d . 1 1 . .
    O O2 -0.01884(6) 0.28903(9) 0.61845(5) 0.0299(2) Uani d . 1 1 . .
loop_
    _atom_site_aniso_label
    _atom_site_aniso_U_11
    _atom_site_aniso_U_22
    _atom_site_aniso_U_33
    _atom_site_aniso_U_12
    _atom_site_aniso_U_13
    _atom_site_aniso_U_23
    C2 0.0271(8) 0.0236(7) 0.0273(8) 0.0015(6) 0.0041(6) -0.0019(6)
    C3 0.0297(8) 0.0245(7) 0.0293(8) 0.0041(6) 0.0051(6) 0.0001(6)
    C4 0.0289(8) 0.0281(8) 0.0447(10) 0.0004(6) 0.0072(7) 0.0032(7)
    C5 0.0297(9) 0.0303(9) 0.0514(10) -0.0019(7) -0.0028(7) -0.0028(7)
    C6 0.0296(8) 0.0319(8) 0.0402(9) -0.0004(7) -0.0079(7) -0.0001(7)
    C7 0.0320(8) 0.0288(8) 0.0321(8) 0.0011(6) 0.0032(7) 0.0063(6)
    C8 0.0274(8) 0.0219(7) 0.0303(8) -0.0025(6) -0.0027(6) 0.0021(6)
    C9 0.0318(8) 0.0239(7) 0.0322(8) -0.0015(6) -0.0036(6) 0.0049(6)
    C10 0.0311(8) 0.0270(8) 0.0303(8) -0.0038(6) -0.0010(6) -0.0019(6)
    C11 0.0304(8) 0.0228(8) 0.0402(9) 0.0001(6) -0.0102(7) -0.0045(6)
    C12 0.0468(10) 0.0243(8) 0.0348(9) 0.0027(7) -0.0128(7) 0.0044(7)
    C13 0.0413(9) 0.0277(8) 0.0282(8) -0.0028(7) -0.0036(7) 0.0030(6)
    C14 0.0348(9) 0.0402(10) 0.0552(11) 0.0066(7) -0.0036(8) -0.0135(8)
    C15 0.0287(8) 0.0220(7) 0.0371(9) 0.0003(6) 0.0033(6) 0.0049(6)
    C16 0.0258(7) 0.0222(7) 0.0290(7) -0.0001(6) -0.0030(6) 0.0012(6)
    C17 0.0298(8) 0.0212(7) 0.0390(9) -0.0024(6) -0.0011(6) 0.0005(6)
    C18 0.0261(8) 0.0327(9) 0.0488(10) -0.0036(7) 0.0016(7) 0.0014(7)
    C19 0.0308(9) 0.0337(9) 0.0473(10) 0.0083(7) 0.0001(7) -0.0015(7)
    C20 0.0404(10) 0.0209(8) 0.0440(10) 0.0037(7) -0.0011(7) -0.0001(7)
    C21 0.0314(8) 0.0239(8) 0.0356(8) -0.0043(6) 0.0001(6) 0.0024(6)
    N1 0.0265(6) 0.0233(6) 0.0303(7) 0.0009(5) 0.0005(5) 0.0009(5)
    S1 0.0307(2) 0.0367(2) 0.0423(2) -0.00675(17) -0.00588(17) 0.00665(18)
    O1 0.0433(7) 0.0328(6) 0.0479(7) 0.0116(5) -0.0118(5) -0.0078(5)
    O2 0.0343(6) 0.0235(5) 0.0318(6) 0.0065(4) 0.0075(5) 0.0037(4)
_geom_special_details
;
All e.s.d.'s (except the e.s.d. in the dihedral angle between two l.s. planes)
are estimated using the full covariance matrix. The cell e.s.d.'s are taken
into account individually in the estimation of e.s.d.'s in distances, angles
and torsion angles; correlations between e.s.d.'s in cell parameters are only
used when they are defined by crystal symmetry. An approximate (isotropic)
treatment of cell e.s.d.'s is used for estimating e.s.d.'s involving l.s.
planes.
;
loop_
    _geom_bond_atom_site_label_1
    _geom_bond_atom_site_label_2
    _geom_bond_site_symmetry_2
    _geom_bond_distance
    _geom_bond_publ_flag
    C2 N1 . 1.3302(19) ?
    C2 C3 . 1.533(2) ?
    C2 S1 . 1.6788(15) ?
    C3 O2 . 1.4334(17) ?
    C3 C4 . 1.509(2) ?
    C3 H3 . 1.0000 ?
    C4 C5 . 1.518(2) ?
    C4 H4A . 0.9900 ?
    C4 H4B . 0.9900 ?
    C5 C6 . 1.512(2) ?
    C5 H5A . 0.9900 ?
    C5 H5B . 0.9900 ?
    C6 N1 . 1.4897(19) ?
    C6 H6A . 0.9900 ?
    C6 H6B . 0.9900 ?
    C7 N1 . 1.4756(18) ?
    C7 C8 . 1.520(2) ?
    C7 H7A . 0.9900 ?
    C7 H7B . 0.9900 ?
    C8 C9 . 1.388(2) ?
    C8 C13 . 1.396(2) ?
    C9 C10 . 1.394(2) ?
    C9 H9 . 0.9500 ?
    C10 C11 . 1.393(2) ?
    C10 H10 . 0.9500 ?
    C11 O1 . 1.3752(19) ?
    C11 C12 . 1.393(2) ?
    C12 C13 . 1.382(2) ?
    C12 H12 . 0.9500 ?
    C13 H13 . 0.9500 ?
    C14 O1 . 1.430(2) ?
    C14 H14A . 0.9800 ?
    C14 H14B . 0.9800 ?
    C14 H14C . 0.9800 ?
    C15 O2 . 1.4244(17) ?
    C15 C16 . 1.505(2) ?
    C15 H15A . 0.9900 ?
    C15 H15B . 0.9900 ?
    C16 C17 . 1.394(2) ?
    C16 C21 . 1.397(2) ?
    C17 C18 . 1.387(2) ?
    C17 H17 . 0.9500 ?
    C18 C19 . 1.385(2) ?
    C18 H18 . 0.9500 ?
    C19 C20 . 1.384(2) ?
    C19 H19 . 0.9500 ?
    C20 C21 . 1.384(2) ?
    C20 H20 . 0.9500 ?
    C21 H21 . 0.9500 ?
loop_
    _geom_angle_atom_site_label_1
    _geom_angle_atom_site_label_2
    _geom_angle_atom_site_label_3
    _geom_angle_site_symmetry_1
    _geom_angle_site_symmetry_3
    _geom_angle
    _geom_angle_publ_flag
    N1 C2 C3 . . 117.77(13) ?
    N1 C2 S1 . . 125.17(12) ?
    C3 C2 S1 . . 117.04(11) ?
    O2 C3 C4 . . 111.83(12) ?
    O2 C3 C2 . . 104.16(11) ?
    C4 C3 C2 . . 114.15(12) ?
    O2 C3 H3 . . 108.8 ?
    C4 C3 H3 . . 108.8 ?
    C2 C3 H3 . . 108.8 ?
    C3 C4 C5 . . 109.36(13) ?
    C3 C4 H4A . . 109.8 ?
    C5 C4 H4A . . 109.8 ?
    C3 C4 H4B . . 109.8 ?
    C5 C4 H4B . . 109.8 ?
    H4A C4 H4B . . 108.3 ?
    C6 C5 C4 . . 109.33(13) ?
    C6 C5 H5A . . 109.8 ?
    C4 C5 H5A . . 109.8 ?
    C6 C5 H5B . . 109.8 ?
    C4 C5 H5B . . 109.8 ?
    H5A C5 H5B . . 108.3 ?
    N1 C6 C5 . . 113.86(13) ?
    N1 C6 H6A . . 108.8 ?
    C5 C6 H6A . . 108.8 ?
    N1 C6 H6B . . 108.8 ?
    C5 C6 H6B . . 108.8 ?
    H6A C6 H6B . . 107.7 ?
    N1 C7 C8 . . 112.02(12) ?
    N1 C7 H7A . . 109.2 ?
    C8 C7 H7A . . 109.2 ?
    N1 C7 H7B . . 109.2 ?
    C8 C7 H7B . . 109.2 ?
    H7A C7 H7B . . 107.9 ?
    C9 C8 C13 . . 118.27(14) ?
    C9 C8 C7 . . 121.82(13) ?
    C13 C8 C7 . . 119.89(13) ?
    C8 C9 C10 . . 121.62(14) ?
    C8 C9 H9 . . 119.2 ?
    C10 C9 H9 . . 119.2 ?
    C11 C10 C9 . . 119.16(14) ?
    C11 C10 H10 . . 120.4 ?
    C9 C10 H10 . . 120.4 ?
    O1 C11 C12 . . 115.88(14) ?
    O1 C11 C10 . . 124.33(15) ?
    C12 C11 C10 . . 119.78(14) ?
    C13 C12 C11 . . 120.22(14) ?
    C13 C12 H12 . . 119.9 ?
    C11 C12 H12 . . 119.9 ?
    C12 C13 C8 . . 120.93(15) ?
    C12 C13 H13 . . 119.5 ?
    C8 C13 H13 . . 119.5 ?
    O1 C14 H14A . . 109.5 ?
    O1 C14 H14B . . 109.5 ?
    H14A C14 H14B . . 109.5 ?
    O1 C14 H14C . . 109.5 ?
    H14A C14 H14C . . 109.5 ?
    H14B C14 H14C . . 109.5 ?
    O2 C15 C16 . . 109.08(12) ?
    O2 C15 H15A . . 109.9 ?
    C16 C15 H15A . . 109.9 ?
    O2 C15 H15B . . 109.9 ?
    C16 C15 H15B . . 109.9 ?
    H15A C15 H15B . . 108.3 ?
    C17 C16 C21 . . 118.62(14) ?
    C17 C16 C15 . . 121.30(13) ?
    C21 C16 C15 . . 120.05(13) ?
    C18 C17 C16 . . 120.43(14) ?
    C18 C17 H17 . . 119.8 ?
    C16 C17 H17 . . 119.8 ?
    C19 C18 C17 . . 120.40(15) ?
    C19 C18 H18 . . 119.8 ?
    C17 C18 H18 . . 119.8 ?
    C20 C19 C18 . . 119.67(15) ?
    C20 C19 H19 . . 120.2 ?
    C18 C19 H19 . . 120.2 ?
    C19 C20 C21 . . 120.17(15) ?
    C19 C20 H20 . . 119.9 ?
    C21 C20 H20 . . 119.9 ?
    C20 C21 C16 . . 120.71(14) ?
    C20 C21 H21 . . 119.6 ?
    C16 C21 H21 . . 119.6 ?
    C2 N1 C7 . . 121.73(13) ?
    C2 N1 C6 . . 125.56(13) ?
    C7 N1 C6 . . 112.68(12) ?
    C11 O1 C14 . . 117.04(13) ?
    C15 O2 C3 . . 114.16(11) ?
loop_
    _geom_torsion_atom_site_label_1
    _geom_torsion_atom_site_label_2
    _geom_torsion_atom_site_label_3
    _geom_torsion_atom_site_label_4
    _geom_torsion_site_symmetry_1
    _geom_torsion_site_symmetry_2
    _geom_torsion_site_symmetry_3
    _geom_torsion_site_symmetry_4
    _geom_torsion
    _geom_torsion_publ_flag
    N1 C2 C3 O2 . . . . -101.85(14) ?
    S1 C2 C3 O2 . . . . 76.83(14) ?
    N1 C2 C3 C4 . . . . 20.40(19) ?
    S1 C2 C3 C4 . . . . -160.92(11) ?
    O2 C3 C4 C5 . . . . 67.16(16) ?
    C2 C3 C4 C5 . . . . -50.78(17) ?
    C3 C4 C5 C6 . . . . 62.00(17) ?
    C4 C5 C6 N1 . . . . -43.34(18) ?
    N1 C7 C8 C9 . . . . -39.1(2) ?
    N1 C7 C8 C13 . . . . 142.40(14) ?
    C13 C8 C9 C10 . . . . -0.6(2) ?
    C7 C8 C9 C10 . . . . -179.13(14) ?
    C8 C9 C10 C11 . . . . -0.4(2) ?
    C9 C10 C11 O1 . . . . -178.26(14) ?
    C9 C10 C11 C12 . . . . 1.5(2) ?
    O1 C11 C12 C13 . . . . 178.11(14) ?
    C10 C11 C12 C13 . . . . -1.7(2) ?
    C11 C12 C13 C8 . . . . 0.7(2) ?
    C9 C8 C13 C12 . . . . 0.4(2) ?
    C7 C8 C13 C12 . . . . 179.00(14) ?
    O2 C15 C16 C17 . . . . -29.49(19) ?
    O2 C15 C16 C21 . . . . 152.48(13) ?
    C21 C16 C17 C18 . . . . 0.2(2) ?
    C15 C16 C17 C18 . . . . -177.91(15) ?
    C16 C17 C18 C19 . . . . 0.3(2) ?
    C17 C18 C19 C20 . . . . -0.1(3) ?
    C18 C19 C20 C21 . . . . -0.7(3) ?
    C19 C20 C21 C16 . . . . 1.2(2) ?
    C17 C16 C21 C20 . . . . -0.9(2) ?
    C15 C16 C21 C20 . . . . 177.18(14) ?
    C3 C2 N1 C7 . . . . -178.97(12) ?
    S1 C2 N1 C7 . . . . 2.5(2) ?
    C3 C2 N1 C6 . . . . -1.2(2) ?
    S1 C2 N1 C6 . . . . -179.75(12) ?
    C8 C7 N1 C2 . . . . 112.23(15) ?
    C8 C7 N1 C6 . . . . -65.82(16) ?
    C5 C6 N1 C2 . . . . 13.5(2) ?
    C5 C6 N1 C7 . . . . -168.55(13) ?
    C12 C11 O1 C14 . . . . 175.93(13) ?
    C10 C11 O1 C14 . . . . -4.3(2) ?
    C16 C15 O2 C3 . . . . 155.93(12) ?
    C4 C3 O2 C15 . . . . 76.17(15) ?
    C2 C3 O2 C15 . . . . -160.07(12) ?
loop_
    _geom_hbond_atom_site_label_D
    _geom_hbond_atom_site_label_H
    _geom_hbond_atom_site_label_A
    _geom_hbond_site_symmetry_A
    _geom_hbond_distance_DH
    _geom_hbond_distance_HA
    _geom_hbond_distance_DA
    _geom_hbond_angle_DHA
    _geom_hbond_publ_flag
    C7 H7A S1 . 0.99 2.54 3.0760(16) 114 y
    C13 H13 O2 4_546 0.95 2.59 3.4913(19) 158 y
    C6 H6B Cg1 4_546 0.99 2.54 3.5066(19) 165 y
    C14 H14A Cg1 5_556 0.98 2.61 3.455(2) 144 y
_iucr_refine_instructions_details
;
TITL 4m_dp6_s in Pbca
CELL  0.71073  18.3713  10.4844  18.4667   90.000   90.000   90.000
ZERR     8.00   0.0026   0.0015   0.0027    0.000    0.000    0.000
LATT   1
SYMM  1/2 - X, - Y, 1/2 + Z
SYMM  1/2 + X, 1/2 - Y, - Z
SYMM  - X, 1/2 + Y, 1/2 - Z
SFAC  C    H    N    S    O
UNIT  160  184  8    8    16
MERG   2
OMIT    -2.00  56.00
FMAP   2
PLAN   10
SIZE     0.05   0.28   0.47
ACTA
BOND   $H
CONF
L.S.   4
TEMP  -100.00
WGHT    0.046400    0.527700
FVAR       0.22746
C2    1   -0.002239    0.067961    0.611543    11.00000    0.02715    0.02356 =
         0.02728   -0.00189    0.00409    0.00152
C3    1    0.023246    0.195756    0.580132    11.00000    0.02969    0.02454 =
         0.02930    0.00009    0.00508    0.00412
AFIX  13
H3    2    0.009961    0.199109    0.527653    11.00000   -1.20000
AFIX   0
C4    1    0.103884    0.219471    0.587629    11.00000    0.02890    0.02814 =
         0.04467    0.00320    0.00725    0.00044
AFIX  23
H4A   2    0.115320    0.308229    0.573302    11.00000   -1.20000
H4B   2    0.131101    0.161082    0.555349    11.00000   -1.20000
AFIX   0
C5    1    0.126554    0.197405    0.665650    11.00000    0.02971    0.03030 =
         0.05137   -0.00285   -0.00280   -0.00189
AFIX  23
H5A   2    0.178998    0.216564    0.671452    11.00000   -1.20000
H5B   2    0.098762    0.254811    0.698012    11.00000   -1.20000
AFIX   0
C6    1    0.111981    0.059996    0.685860    11.00000    0.02956    0.03195 =
         0.04020   -0.00008   -0.00794   -0.00037
AFIX  23
H6A   2    0.151085    0.005991    0.665354    11.00000   -1.20000
H6B   2    0.114023    0.051770    0.739228    11.00000   -1.20000
AFIX   0
C7    1    0.021075   -0.112956    0.692413    11.00000    0.03201    0.02883 =
         0.03211    0.00628    0.00316    0.00108
AFIX  23
H7A   2   -0.029263   -0.135605    0.678237    11.00000   -1.20000
H7B   2    0.022538   -0.105667    0.745843    11.00000   -1.20000
AFIX   0
C8    1    0.072471   -0.218425    0.668493    11.00000    0.02739    0.02190 =
         0.03025    0.00209   -0.00270   -0.00246
C9    1    0.098639   -0.225698    0.598078    11.00000    0.03178    0.02392 =
         0.03216    0.00494   -0.00363   -0.00148
AFIX  43
H9    2    0.084599   -0.162408    0.564016    11.00000   -1.20000
AFIX   0
C10   1    0.145006   -0.323587    0.576139    11.00000    0.03112    0.02700 =
         0.03035   -0.00194   -0.00097   -0.00378
AFIX  43
H10   2    0.162121   -0.327290    0.527640    11.00000   -1.20000
AFIX   0
C11   1    0.165925   -0.415894    0.626223    11.00000    0.03037    0.02284 =
         0.04021   -0.00450   -0.01020    0.00008
C12   1    0.139042   -0.410944    0.696694    11.00000    0.04676    0.02434 =
         0.03481    0.00436   -0.01282    0.00267
AFIX  43
H12   2    0.152228   -0.475110    0.730565    11.00000   -1.20000
AFIX   0
C13   1    0.093247   -0.312987    0.717506    11.00000    0.04128    0.02766 =
         0.02821    0.00298   -0.00359   -0.00277
AFIX  43
H13   2    0.075665   -0.309981    0.765855    11.00000   -1.20000
AFIX   0
C14   1    0.237359   -0.527139    0.538231    11.00000    0.03482    0.04025 =
         0.05523   -0.01345   -0.00355    0.00664
AFIX 137
H14A  2    0.195342   -0.537898    0.506110    11.00000   -1.50000
H14B  2    0.269279   -0.601689    0.534181    11.00000   -1.50000
H14C  2    0.264302   -0.450300    0.524278    11.00000   -1.50000
AFIX   0
C15   1   -0.023105    0.409596    0.583164    11.00000    0.02865    0.02204 =
         0.03707    0.00492    0.00332    0.00029
AFIX  23
H15A  2   -0.024893    0.397318    0.530039    11.00000   -1.20000
H15B  2    0.020507    0.461100    0.594849    11.00000   -1.20000
AFIX   0
C16   1   -0.090584    0.477939    0.608267    11.00000    0.02577    0.02216 =
         0.02902    0.00118   -0.00297   -0.00009
C17   1   -0.152431    0.410945    0.629833    11.00000    0.02981    0.02124 =
         0.03900    0.00049   -0.00105   -0.00243
AFIX  43
H17   2   -0.151805    0.320345    0.630332    11.00000   -1.20000
AFIX   0
C18   1   -0.214869    0.475687    0.650563    11.00000    0.02613    0.03273 =
         0.04880    0.00138    0.00162   -0.00363
AFIX  43
H18   2   -0.256664    0.429177    0.665410    11.00000   -1.20000
AFIX   0
C19   1   -0.216668    0.607769    0.649753    11.00000    0.03079    0.03374 =
         0.04725   -0.00149    0.00012    0.00828
AFIX  43
H19   2   -0.259551    0.651797    0.663952    11.00000   -1.20000
AFIX   0
C20   1   -0.155658    0.675281    0.628149    11.00000    0.04044    0.02091 =
         0.04397   -0.00007   -0.00107    0.00367
AFIX  43
H20   2   -0.156853    0.765846    0.627007    11.00000   -1.20000
AFIX   0
C21   1   -0.092911    0.611155    0.608204    11.00000    0.03145    0.02394 =
         0.03562    0.00236    0.00014   -0.00434
AFIX  43
H21   2   -0.050984    0.658224    0.594325    11.00000   -1.20000
AFIX   0
N1    3    0.040377    0.011207    0.660052    11.00000    0.02647    0.02331 =
         0.03027    0.00086    0.00049    0.00089
S1     4   -0.083022    0.012396    0.583067    11.00000    0.03067    0.03673 =
         0.04233    0.00665   -0.00588   -0.00675
O1    5    0.212780   -0.514780    0.611357    11.00000    0.04334    0.03279 =
         0.04786   -0.00777   -0.01176    0.01156
O2    5   -0.018838    0.289025    0.618453    11.00000    0.03433    0.02351 =
         0.03178    0.00372    0.00753    0.00645
HKLF 4
REM  4m_dp6_s in Pbca
REM R1 =  0.0374 for   2949 Fo > 4sig(Fo)  and  0.0674 for all   4286 data
REM    218 parameters refined using      0 restraints
END
WGHT      0.0450      0.5907
REM Highest difference peak  0.259,  deepest hole -0.261,  1-sigma level  0.042
Q1    1   0.0609 -0.1545  0.6817  11.00000  0.05    0.26
Q2    1   0.0120  0.1254  0.5917  11.00000  0.05    0.25
Q3    1  -0.0935  0.5394  0.6103  11.00000  0.05    0.22
Q4    1   0.1385 -0.2560  0.5924  11.00000  0.05    0.21
Q5    1  -0.0359  0.0213  0.5825  11.00000  0.05    0.21
Q6    1   0.1144  0.1321  0.6797  11.00000  0.05    0.20
Q7    1   0.0763  0.0356  0.6738  11.00000  0.05    0.19
Q8    1  -0.0851 -0.0676  0.5837  11.00000  0.05    0.19
Q9    1   0.0939 -0.2175  0.6401  11.00000  0.05    0.19
Q10   1   0.0644  0.2069  0.5854  11.00000  0.05    0.19
;
