# Supplementary material for: (±)-3-Benz­yloxy-1-(4-meth­oxy­benz­yl)piperidine-2-thione
Source: Acta Crystallogr Sect E Struct Rep Online. 2012 Dec 5;69(Pt 1):o21. doi: 10.1107/S1600536812048854 (PMC3588289; doi:10.1107/S1600536812048854)
Supplement: Supplementary file 2 [file e-69-00o21-Isup2.hkl]

#
# h,k,l, Fc-squared, Fo-squared, sigma(Fo-squared) and status flag
#
data_I
_shelx_title ' 4m_dp6_s in Pbca'
_shelx_refln_list_code          4
_shelx_F_calc_maximum      295.82
_exptl_crystal_F_000      1456.00
_reflns_d_resolution_high  0.7570
 
loop_
 _symmetry_equiv_pos_as_xyz
 'x, y, z'
 '-x+1/2, -y, z+1/2'
 'x+1/2, -y+1/2, -z'
 '-x, y+1/2, -z+1/2'
 '-x, -y, -z'
 'x-1/2, y, -z-1/2'
 '-x-1/2, y-1/2, z'
 'x, -y-1/2, z-1/2'
 
_cell_length_a    18.3713
_cell_length_b    10.4844
_cell_length_c    18.4667
_cell_angle_alpha  90.000
_cell_angle_beta   90.000
_cell_angle_gamma  90.000
 
_shelx_F_squared_multiplier     1.000
 
loop_
 _refln_index_h
 _refln_index_k
 _refln_index_l
 _refln_F_squared_calc
 _refln_F_squared_meas
 _refln_F_squared_sigma
 _refln_observed_status
   2   0   0    41811.46    37941.06   1494.60 o
   6   0   0     3496.85     3602.67     32.01 o
   8   0   0     9658.17     9484.68     75.09 o
  10   0   0     7295.05     7430.32    124.10 o
  12   0   0     4616.46     4457.47     45.27 o
  14   0   0     1628.32     1572.29     61.65 o
  16   0   0    12753.94    12451.35    365.58 o
  18   0   0     1619.84     1650.57     70.74 o
  20   0   0      135.23      115.58     40.78 o
  22   0   0        0.72      -38.46     40.20 o
  24   0   0       88.39       77.70     49.48 o
   2   1   0     2907.90     3123.53     18.52 o
   4   1   0     5138.09     5216.99     23.76 o
   6   1   0     1284.54     1301.17     15.75 o
   8   1   0     2486.72     2577.39     30.03 o
  10   1   0     1032.56     1132.59     16.14 o
  12   1   0        1.80       18.48      7.74 o
  14   1   0     2407.00     2395.03     37.39 o
  16   1   0     1831.26     1741.26     36.83 o
  18   1   0       28.38       -0.20     22.32 o
  20   1   0       32.54       69.13     27.32 o
  22   1   0       84.53      122.61     43.20 o
  24   1   0        7.74        1.19     47.64 o
   0   2   0    28143.85    27710.88    381.14 o
   2   2   0    11433.02    11172.27     98.65 o
   4   2   0    11701.77    11744.75     68.23 o
   6   2   0     7807.58     7757.92     78.24 o
   8   2   0     2890.01     2958.61     22.02 o
  10   2   0      296.59      305.90     13.28 o
  12   2   0      191.09      153.15      9.87 o
  14   2   0     1420.76     1436.22     32.15 o
  16   2   0     1015.01     1083.66     32.41 o
  18   2   0       92.97      155.13     27.93 o
  20   2   0       42.23       31.08     27.19 o
  22   2   0      527.11      690.69     48.72 o
  24   2   0     1604.62     1696.76     95.09 o
   2   3   0     2774.87     2639.73     37.28 o
   4   3   0     2640.03     2921.49     44.10 o
   6   3   0     1368.05     1585.18     17.48 o
   8   3   0    13992.25    14977.35    120.01 o
  10   3   0       28.30       30.31      7.88 o
  12   3   0        1.25        0.50      8.76 o
  14   3   0      546.07      482.44     26.83 o
  16   3   0      400.28      340.43     22.01 o
  18   3   0        0.68       -5.59     22.82 o
  20   3   0        0.65      -18.30     29.28 o
  22   3   0        9.88       22.75     68.32 o
   0   4   0    23424.88    23460.17    122.79 o
   2   4   0     1183.07     1288.57     17.18 o
   4   4   0       99.66      110.76      7.06 o
   6   4   0    25012.63    25215.32    190.22 o
   8   4   0     2485.18     2666.20     28.14 o
  10   4   0     3522.84     3522.33     35.98 o
  12   4   0      411.40      397.62     17.60 o
  14   4   0       33.79       37.85     16.29 o
  16   4   0      262.70      285.62     21.95 o
  18   4   0      423.27      395.38     32.11 o
  20   4   0       98.48       98.94     29.79 o
  22   4   0      188.99      251.52     37.07 o
   2   5   0     1473.15     1627.73     27.12 o
   4   5   0      730.51      765.07     17.91 o
   6   5   0       26.55       28.90      7.78 o
   8   5   0        0.07        2.82      8.46 o
  10   5   0     1532.42     1453.58     30.58 o
  12   5   0        0.02        3.81     10.55 o
  14   5   0     1260.78     1125.41     32.72 o
  16   5   0      967.17      926.52     34.00 o
  18   5   0       61.98       56.74     44.74 o
  20   5   0        2.70       -3.29     31.41 o
  22   5   0      179.77      209.65     37.22 o
   0   6   0     2232.86     2078.44     29.65 o
   2   6   0      180.37      228.25     12.69 o
   4   6   0       97.39       89.88     10.41 o
   6   6   0     6061.70     5749.53     88.05 o
   8   6   0     2304.42     2251.32     45.68 o
  10   6   0       18.44       16.11     10.85 o
  12   6   0       33.79       23.01     11.90 o
  14   6   0      580.89      573.55     24.38 o
  16   6   0      366.87      418.64     28.52 o
  18   6   0     1003.16     1040.39     47.90 o
  20   6   0       33.40       46.39     41.94 o
   2   7   0        2.99       -0.84      9.71 o
   4   7   0      954.31      904.20     26.17 o
   6   7   0      345.03      363.98     19.31 o
   8   7   0     9610.93     9016.42    116.92 o
  10   7   0     2897.28     2718.90     31.59 o
  12   7   0        1.60       12.40     15.85 o
  14   7   0      174.96      170.29     26.33 o
  16   7   0      189.80      193.39     41.84 o
  18   7   0      587.61      577.12     61.65 o
  20   7   0      293.14      343.64     54.70 o
   0   8   0        3.80      -11.02     25.90 o
   2   8   0       17.15       11.21     16.33 o
   4   8   0      588.87      525.52     28.49 o
   6   8   0     6217.96     6055.36     75.14 o
   8   8   0     3212.05     2987.57     51.00 o
  10   8   0      390.06      395.34     21.99 o
  12   8   0        6.86       24.45     23.32 o
  14   8   0       19.25       -3.80     25.12 o
  16   8   0      677.06      681.78     49.27 o
  18   8   0      321.66      215.31     48.71 o
   2   9   0       12.63       50.21     26.96 o
   4   9   0      906.97      892.26     32.93 o
   6   9   0      241.71      235.31     21.77 o
   8   9   0     2689.02     2494.23     78.77 o
  10   9   0      213.48      214.08     23.26 o
  12   9   0      189.18      156.15     23.41 o
  14   9   0        0.09      -38.27     41.17 o
  16   9   0       38.63       56.24     49.29 o
  18   9   0        0.03      -26.48     54.70 o
   0  10   0    12590.29    11393.39    157.33 o
   2  10   0     1280.69     1326.72     44.76 o
   4  10   0        6.77       42.55     22.79 o
   6  10   0       32.82       24.87     19.54 o
   8  10   0        1.21       19.44     19.83 o
  10  10   0        4.57       -0.83     20.99 o
  12  10   0       86.36      135.36     25.32 o
  14  10   0      196.38      174.72     55.66 o
  16  10   0      984.53     1124.48     97.80 o
   2  11   0      104.56       83.15     25.46 o
   4  11   0      982.37     1016.25     45.03 o
   6  11   0       14.17       24.48     25.01 o
   8  11   0      228.98      282.85     33.59 o
  10  11   0      502.34      631.27     36.09 o
  12  11   0      114.38      181.67     28.54 o
  14  11   0      381.07      329.15     62.43 o
   0  12   0      351.04      241.79     46.19 o
   2  12   0      135.47      122.21     29.02 o
   4  12   0      332.72      355.79     64.26 o
   6  12   0      360.22      452.01     36.98 o
   8  12   0       77.60      170.38     32.25 o
  10  12   0      819.26      872.35     44.83 o
  12  12   0      177.23      163.02     40.83 o
   2  13   0      897.50     1018.44     51.52 o
   4  13   0       47.13       84.69     31.02 o
   6  13   0      731.33      797.00     51.07 o
   8  13   0       62.94       87.75     35.37 o
   1   1   1      491.11      550.90      5.57 o
   2   1   1     4064.45     3681.47     17.77 o
   3   1   1    26922.44    25748.86    139.28 o
   4   1   1     3173.11     3143.06     23.84 o
   5   1   1    15583.30    15086.14     84.02 o
   6   1   1     1690.49     1656.32     14.56 o
   7   1   1       95.17       92.00      5.09 o
   8   1   1     1293.10     1172.06     12.04 o
   9   1   1      331.89      346.40      9.16 o
  10   1   1     5241.27     5182.09     34.27 o
  11   1   1     3731.10     3486.43     29.40 o
  12   1   1     1332.12     1405.11     18.31 o
  13   1   1       29.11       38.82      7.56 o
  14   1   1        5.73       -1.41      8.45 o
  15   1   1      505.80      521.01     19.16 o
  16   1   1      318.14      288.34     16.30 o
  17   1   1       41.56       38.06     13.46 o
  18   1   1      188.66      177.25     19.31 o
  19   1   1      591.53      562.83     28.72 o
  20   1   1      318.62      374.38     31.94 o
  21   1   1       14.85       -1.61     21.12 o
  22   1   1       12.74       14.48     20.84 o
  23   1   1      201.74      256.96     30.02 o
  24   1   1        2.06       51.26     24.77 o
   0   2   1    17054.25    16535.40     99.98 o
   1   2   1      740.98      749.93     10.25 o
   2   2   1     3399.92     3270.50     17.00 o
   3   2   1     2638.40     2580.35     12.71 o
   4   2   1    19973.46    19285.73     90.89 o
   5   2   1     4857.31     4897.05     31.56 o
   6   2   1      719.60      685.34      8.96 o
   7   2   1     3539.22     3609.66     30.88 o
   8   2   1      541.68      560.76      9.79 o
   9   2   1     6761.30     7025.68     41.26 o
  10   2   1       76.07      114.12      5.86 o
  11   2   1      229.01      228.55      7.34 o
  12   2   1        9.35       21.82      5.87 o
  13   2   1       80.35       93.64      9.05 o
  14   2   1       27.88       25.95      9.02 o
  15   2   1       13.12        8.40     10.74 o
  16   2   1        2.52        2.77     12.23 o
  17   2   1       56.77       97.71     14.48 o
  18   2   1      223.01      227.84     20.03 o
  19   2   1       21.82       49.60     17.76 o
  20   2   1      119.57      109.26     19.83 o
  21   2   1       57.30       80.63     20.92 o
  22   2   1      276.87      321.91     26.30 o
  23   2   1        3.07       -1.69     22.46 o
   1   3   1     5183.60     5143.52     35.32 o
   2   3   1     3273.73     3194.27     19.77 o
   3   3   1      105.03      123.17      4.49 o
   4   3   1        0.54        1.47      3.70 o
   5   3   1     3684.27     3404.35     20.08 o
   6   3   1      399.55      407.43      8.92 o
   7   3   1     1157.02     1322.32     12.23 o
   8   3   1       29.22       18.32      4.98 o
   9   3   1     4273.24     4529.03     31.99 o
  10   3   1        0.87       -5.25      5.25 o
  11   3   1      921.55      805.09     12.44 o
  12   3   1       17.28       23.07      6.50 o
  13   3   1     1334.45     1287.72     16.41 o
  14   3   1      946.55      928.01     18.70 o
  15   3   1       36.75        9.80     11.00 o
  16   3   1     1259.15     1203.65     24.37 o
  17   3   1      773.54      827.56     25.49 o
  18   3   1      574.86      617.51     28.10 o
  19   3   1      114.36      157.79     19.98 o
  20   3   1       71.41       80.84     19.38 o
  21   3   1       66.66       42.19     20.63 o
  22   3   1       35.73       35.54     21.74 o
  23   3   1      114.82      149.49     25.85 o
   0   4   1      139.80      213.55     13.79 o
   1   4   1      210.51      217.87      6.56 o
   2   4   1     2061.83     2212.53     15.87 o
   3   4   1        0.10       -1.49      4.02 o
   4   4   1       47.52       53.92      4.56 o
   5   4   1     1224.13     1216.08     13.46 o
   6   4   1        7.84       18.71      4.95 o
   7   4   1      153.20      125.51      6.19 o
   8   4   1        5.44       -0.44      5.28 o
   9   4   1      201.84      220.54      7.57 o
  10   4   1      239.14      268.71      9.01 o
  11   4   1     1151.87     1278.07     15.14 o
  12   4   1      238.10      237.10      9.01 o
  13   4   1       96.12       97.10      8.83 o
  14   4   1        0.11       -1.78      9.68 o
  15   4   1      259.75      273.84     14.58 o
  16   4   1      380.16      317.72     15.88 o
  17   4   1      485.36      449.50     22.79 o
  18   4   1      201.05      174.57     17.58 o
  19   4   1        4.07       -9.71     17.63 o
  20   4   1       12.57       -1.93     18.67 o
  21   4   1       40.08       29.63     20.88 o
  22   4   1       18.45       61.05     23.39 o
  23   4   1       96.22      110.37     25.74 o
   1   5   1     8948.62     8800.20     43.24 o
   2   5   1      203.09      275.76      9.75 o
   3   5   1       27.51       19.77      5.59 o
   4   5   1        0.20       -1.83      4.91 o
   5   5   1     7823.77     7697.80     27.68 o
   6   5   1      206.34      221.47      7.79 o
   7   5   1      921.38      901.01     15.48 o
   8   5   1     4165.39     4140.13     23.39 o
   9   5   1      619.72      691.66     12.99 o
  10   5   1      316.48      315.31     11.20 o
  11   5   1     1348.50     1284.11     17.07 o
  12   5   1        1.10        7.72      7.58 o
  13   5   1       26.24       29.25      8.63 o
  14   5   1      699.53      650.58     18.68 o
  15   5   1      324.04      304.47     15.49 o
  16   5   1      310.06      312.56     16.46 o
  17   5   1      650.16      638.29     25.89 o
  18   5   1       87.90       99.35     16.96 o
  19   5   1      426.01      448.33     26.24 o
  20   5   1       29.76       47.90     20.61 o
  21   5   1       93.63       81.61     34.01 o
  22   5   1        0.35       -8.04     22.69 o
   0   6   1      215.69      164.36     18.19 o
   1   6   1       51.86       99.84      7.00 o
   2   6   1     2030.97     2173.81     17.95 o
   3   6   1      559.85      609.10     12.94 o
   4   6   1     1299.68     1149.72     15.46 o
   5   6   1        0.01       -1.22      6.76 o
   6   6   1      453.09      439.91     11.54 o
   7   6   1      180.75      173.51      8.02 o
   8   6   1      869.52      808.95     13.94 o
   9   6   1      951.04      944.45     15.00 o
  10   6   1       61.26       67.72      8.25 o
  11   6   1     2053.46     1916.00     23.22 o
  12   6   1        0.76        6.12      8.06 o
  13   6   1       92.59       83.80      9.64 o
  14   6   1      603.81      580.34     18.85 o
  15   6   1        4.78       -6.21     12.11 o
  16   6   1       46.57       56.46     14.06 o
  17   6   1       36.42       18.96     14.27 o
  18   6   1       22.22       29.90     18.64 o
  19   6   1       45.12       61.36     51.13 o
  20   6   1        0.02        5.54     23.74 o
  21   6   1       26.27       12.93     26.25 o
   1   7   1      266.37      275.95     11.12 o
   2   7   1     1564.43     1523.51     21.07 o
   3   7   1      425.69      446.19     13.79 o
   4   7   1     1014.63     1015.06     18.58 o
   5   7   1        0.46       -3.48      7.77 o
   6   7   1       20.21       12.18      8.36 o
   7   7   1       41.73       48.16      9.22 o
   8   7   1      882.89      893.23     16.77 o
   9   7   1     2221.11     2167.74     21.79 o
  10   7   1       21.46       18.41      8.98 o
  11   7   1       19.21       20.02      9.14 o
  12   7   1      169.56      184.97     11.12 o
  13   7   1      274.70      271.37     13.06 o
  14   7   1      191.62      181.99     16.34 o
  15   7   1        2.67      -16.46     16.46 o
  16   7   1      282.37      253.92     21.93 o
  17   7   1      424.73      409.24     25.85 o
  18   7   1      228.37      190.31     27.91 o
  19   7   1      649.83      637.05     47.97 o
  20   7   1       62.56       75.96     33.24 o
   0   8   1      147.18      146.95     22.41 o
   1   8   1      818.77      828.73     23.83 o
   2   8   1     3001.70     2888.73     33.67 o
   3   8   1       49.24       64.40     13.38 o
   4   8   1       37.45       35.08     10.23 o
   5   8   1        0.16       -5.49      9.98 o
   6   8   1       43.83       27.95     10.65 o
   7   8   1      329.00      369.36     15.68 o
   8   8   1       46.26       62.70     11.27 o
   9   8   1      634.43      613.56     19.47 o
  10   8   1      242.14      225.01     12.66 o
  11   8   1        3.79       -2.96     10.31 o
  12   8   1      425.26      413.80     16.59 o
  13   8   1      570.99      556.59     20.50 o
  14   8   1       38.26       14.97     14.79 o
  15   8   1      165.50      140.51     20.50 o
  16   8   1       11.50      -11.82     19.55 o
  17   8   1       96.44       91.66     22.28 o
  18   8   1      263.62      327.88     30.96 o
  19   8   1       19.46        8.13     31.43 o
   1   9   1      524.33      511.04     24.99 o
   2   9   1      301.77      297.07     17.53 o
   3   9   1      203.00      200.93     16.41 o
   4   9   1      666.77      618.35     23.41 o
   5   9   1     2041.87     1873.97     28.55 o
   6   9   1      541.12      508.22     21.13 o
   7   9   1      178.46      182.49     15.04 o
   8   9   1       45.52       50.56     13.44 o
   9   9   1      658.26      610.25     22.60 o
  10   9   1      355.01      368.09     18.42 o
  11   9   1       97.10       93.88     15.08 o
  12   9   1      316.41      302.02     20.32 o
  13   9   1       86.05       84.46     17.40 o
  14   9   1      205.70      237.29     48.69 o
  15   9   1       13.53      -28.80     33.37 o
  16   9   1       26.21       10.71     36.19 o
  17   9   1      100.34       47.94     39.97 o
  18   9   1       16.20      -28.02     58.18 o
   0  10   1     2300.60     2178.94     53.03 o
   1  10   1     1063.36     1097.79     30.36 o
   2  10   1        0.12        2.09     15.60 o
   3  10   1      240.97      237.41     19.85 o
   4  10   1        3.23        1.75     14.04 o
   5  10   1        5.77       -8.47     13.88 o
   6  10   1      182.31      196.56     17.42 o
   7  10   1      169.30      182.89     16.41 o
   8  10   1      164.36      159.16     16.26 o
   9  10   1       85.79      110.22     16.16 o
  10  10   1       47.37       58.01     15.41 o
  11  10   1      130.72      166.57     17.52 o
  12  10   1       36.14       41.67     18.07 o
  13  10   1       49.04       58.44     21.33 o
  14  10   1      169.83      177.50     28.54 o
  15  10   1      297.54      260.63     41.61 o
  16  10   1        2.72       -7.65     39.36 o
   1  11   1      175.86      216.83     20.77 o
   2  11   1      606.66      667.17     28.72 o
   3  11   1      984.62      900.86     30.82 o
   4  11   1      180.66      227.19     21.17 o
   5  11   1        2.68       -4.20     16.90 o
   6  11   1      178.86      170.22     19.22 o
   7  11   1      395.35      502.88     25.40 o
   8  11   1      833.00      856.23     29.65 o
   9  11   1        1.73       31.01     16.28 o
  10  11   1      221.95      240.46     19.58 o
  11  11   1       18.83       20.69     17.26 o
  12  11   1       13.49       16.50     24.01 o
  13  11   1       36.13       45.99     23.72 o
  14  11   1       15.14      -12.61     39.69 o
   0  12   1      287.84      330.47     34.69 o
   1  12   1       63.71      109.20     20.16 o
   2  12   1       79.19      125.79     20.62 o
   3  12   1       26.77       40.57     19.00 o
   4  12   1      406.30      474.20     27.73 o
   5  12   1       39.98       57.26     20.21 o
   6  12   1      242.64      359.26     36.34 o
   7  12   1      208.17      261.32     24.21 o
   8  12   1      104.74      194.50     21.72 o
   9  12   1      290.65      347.93     24.46 o
  10  12   1       75.42       87.15     22.50 o
  11  12   1       23.12       43.86     21.84 o
  12  12   1       46.77       76.80     25.73 o
   1  13   1      170.08      216.33     24.37 o
   2  13   1       25.52       66.53     21.88 o
   3  13   1        1.82       31.54     21.60 o
   4  13   1       73.19       66.44     25.64 o
   5  13   1      393.72      447.45     30.02 o
   6  13   1       12.46       32.58     21.98 o
   7  13   1      433.51      623.35     34.18 o
   8  13   1        9.53       11.59     26.17 o
   0   0   2      260.20      457.10     11.21 o
   1   0   2     2359.59     2036.36     25.55 o
   2   0   2       83.98       74.76      4.60 o
   3   0   2     1122.85      911.99     19.98 o
   4   0   2     4543.89     4240.46     66.51 o
   5   0   2     5061.84     5007.20     55.60 o
   6   0   2     1111.24     1023.08     24.13 o
   7   0   2      203.75      208.10     14.47 o
   8   0   2        4.05       13.22      7.87 o
   9   0   2     4682.55     4721.64     80.15 o
  10   0   2      230.93      254.77     13.46 o
  11   0   2     2083.11     2093.66     49.27 o
  12   0   2     2831.37     2778.95     50.33 o
  13   0   2     1493.67     1423.79     25.56 o
  14   0   2        9.99       26.57     12.10 o
  15   0   2     8252.02     8074.48     86.85 o
  16   0   2      175.68      200.80     25.06 o
  17   0   2      270.24      236.69     27.18 o
  18   0   2      401.12      384.71     31.71 o
  19   0   2      194.51      251.39     37.30 o
  20   0   2        0.49       18.63     43.29 o
  21   0   2      201.82      273.36     33.28 o
  22   0   2       34.98       32.56     29.31 o
  23   0   2        0.04      -16.17     31.23 o
  24   0   2        1.02       42.76     35.11 o
   1   1   2     1816.57     1723.78      8.49 o
   2   1   2      536.14      534.05      5.93 o
   3   1   2    17051.69    16519.03    161.78 o
   4   1   2     3386.24     3238.35     24.34 o
   5   1   2     5292.39     5294.14     32.88 o
   6   1   2      523.64      518.03      9.70 o
   7   1   2     5044.94     5188.89     24.55 o
   8   1   2      205.70      254.72      9.58 o
   9   1   2     4528.54     4698.21     27.12 o
  10   1   2       65.85       71.72      6.34 o
  11   1   2        1.83        3.28      6.48 o
  12   1   2      101.58       91.09      8.19 o
  13   1   2     1669.21     1664.41     18.44 o
  14   1   2      258.36      243.55     10.59 o
  15   1   2        8.43       31.21     12.41 o
  16   1   2       47.40       35.51     12.95 o
  17   1   2      146.30      176.56     15.62 o
  18   1   2        8.10       -1.14     13.78 o
  19   1   2      179.07      171.34     19.81 o
  20   1   2        0.32       -7.90     17.71 o
  21   1   2      113.36      162.17     21.82 o
  22   1   2       10.46        5.45     20.33 o
  23   1   2       47.92       65.98     23.10 o
  24   1   2        0.42       35.99     24.55 o
   0   2   2     1428.62     1399.34     27.80 o
   1   2   2     5766.56     5731.24     23.00 o
   2   2   2      283.06      290.92     10.60 o
   3   2   2    45096.66    43701.09    196.32 o
   4   2   2      262.20      270.81     10.95 o
   5   2   2      497.19      520.57      8.19 o
   6   2   2     9420.33     9338.53     54.47 o
   7   2   2    20030.62    20276.88    160.13 o
   8   2   2     1243.11     1290.30     12.78 o
   9   2   2    15460.32    16073.92     74.26 o
  10   2   2      290.64      319.42      9.57 o
  11   2   2      561.15      488.90     10.68 o
  12   2   2     3020.36     2931.83     19.79 o
  13   2   2     1195.31     1179.90     17.08 o
  14   2   2      514.29      499.81     17.21 o
  15   2   2     2717.54     2642.66     33.16 o
  16   2   2       29.08       35.98     14.20 o
  17   2   2      403.15      363.48     18.96 o
  18   2   2      459.54      434.45     21.99 o
  19   2   2      371.91      415.45     35.40 o
  20   2   2      214.74      212.00     23.48 o
  21   2   2      492.72      522.08     29.86 o
  22   2   2       63.37       86.89     22.16 o
  23   2   2        7.09       14.78     23.11 o
   1   3   2      849.50      808.80     19.50 o
   2   3   2       95.32      108.44      4.90 o
   3   3   2      140.71      142.34      4.81 o
   4   3   2     3020.03     3161.60     17.68 o
   5   3   2      846.53      815.40      9.67 o
   6   3   2      134.73      126.99      5.28 o
   7   3   2      808.66      760.37     10.51 o
   8   3   2      867.21      986.37     12.52 o
   9   3   2        2.36        1.67      5.01 o
  10   3   2      218.69      227.00      7.62 o
  11   3   2      278.54      309.79     10.27 o
  12   3   2      403.31      381.12     12.16 o
  13   3   2      714.34      720.64     15.89 o
  14   3   2       25.37       21.84      8.84 o
  15   3   2      224.65      248.22     16.97 o
  16   3   2       19.52       11.07     12.76 o
  17   3   2       31.49       23.52     13.88 o
  18   3   2        6.38       -5.02     14.31 o
  19   3   2      100.14      106.70     19.48 o
  20   3   2       50.21       51.52     23.07 o
  21   3   2      220.89      252.38     24.08 o
  22   3   2       24.27       51.67     21.84 o
  23   3   2        1.00       -9.46     23.19 o
   0   4   2     4335.48     4149.15     35.07 o
   1   4   2     3263.82     3381.75     24.58 o
   2   4   2        4.93        5.88      4.30 o
   3   4   2     1000.68      955.23     11.72 o
   4   4   2       29.71       51.55      4.61 o
   5   4   2      326.92      389.60      9.23 o
   6   4   2     1311.10     1221.18     12.29 o
   7   4   2        8.25        2.21      5.03 o
   8   4   2      172.36      174.60      6.87 o
   9   4   2      911.93      878.83     12.70 o
  10   4   2      423.43      438.84     11.82 o
  11   4   2     1263.54     1240.68     16.12 o
  12   4   2      712.35      698.30     15.94 o
  13   4   2      622.33      611.96     16.23 o
  14   4   2       44.01       45.02      9.50 o
  15   4   2      959.48      961.63     22.48 o
  16   4   2      115.44      117.10     15.93 o
  17   4   2     1496.75     1431.58     30.06 o
  18   4   2      234.03      231.40     18.49 o
  19   4   2        2.24       -5.04     15.83 o
  20   4   2       25.37       19.50     19.10 o
  21   4   2      354.21      405.62     26.93 o
  22   4   2        6.17      -18.04     25.14 o
  23   4   2       25.76       34.94     24.56 o
   1   5   2    12268.38    12783.99    113.13 o
   2   5   2      250.46      260.26      8.79 o
   3   5   2        9.66        6.92      5.46 o
   4   5   2     2084.12     2213.87     17.70 o
   5   5   2      382.61      453.59     10.17 o
   6   5   2      147.39      136.11      6.49 o
   7   5   2       81.34       76.73      6.32 o
   8   5   2      119.15      128.10      7.26 o
   9   5   2     2056.71     1912.15     21.19 o
  10   5   2       17.42       24.20      6.99 o
  11   5   2      140.39      133.04      8.40 o
  12   5   2     1072.69      974.83     16.64 o
  13   5   2      234.37      223.16     11.82 o
  14   5   2       46.55       36.96      9.84 o
  15   5   2      107.49       96.74     11.94 o
  16   5   2        1.35       -0.40     13.77 o
  17   5   2      591.56      472.63     23.43 o
  18   5   2       14.22       37.79     16.38 o
  19   5   2      136.84      150.39     19.07 o
  20   5   2        0.01      -19.09     23.31 o
  21   5   2       36.99       12.59     21.54 o
  22   5   2        5.35       36.09     23.68 o
   0   6   2     2036.82     2037.76     32.13 o
   1   6   2      132.81      118.76      8.28 o
   2   6   2      127.60      124.86      7.57 o
   3   6   2     3691.55     3563.90     32.64 o
   4   6   2      566.63      532.41     13.26 o
   5   6   2      371.50      462.73     13.39 o
   6   6   2      195.48      200.84      8.26 o
   7   6   2     2094.55     2071.57     17.89 o
   8   6   2       15.64        3.18      6.87 o
   9   6   2     5037.37     4855.66     33.82 o
  10   6   2       58.94       44.25      8.18 o
  11   6   2     1696.94     1629.52     18.48 o
  12   6   2      245.74      249.35     11.00 o
  13   6   2      803.69      810.77     18.26 o
  14   6   2      506.18      490.90     17.93 o
  15   6   2       61.54       89.41     12.23 o
  16   6   2        1.91       -4.58     14.28 o
  17   6   2       14.32       16.20     17.20 o
  18   6   2      196.65      191.24     21.22 o
  19   6   2        3.84       14.54     19.42 o
  20   6   2       60.23       88.29     25.08 o
  21   6   2       64.61      107.68     27.48 o
   1   7   2     4849.39     5012.50     33.92 o
   2   7   2      494.74      471.71     16.47 o
   3   7   2        1.07       -1.60      8.78 o
   4   7   2      151.29      156.98      9.33 o
   5   7   2       11.08       11.70      8.04 o
   6   7   2      788.82      817.13     16.79 o
   7   7   2     4134.34     4002.17     48.32 o
   8   7   2      322.52      328.01     12.84 o
   9   7   2     3111.23     3010.31     44.52 o
  10   7   2       67.03       96.78      9.85 o
  11   7   2      434.70      399.14     14.36 o
  12   7   2        5.48       -4.92      9.58 o
  13   7   2        5.82       -2.76     10.94 o
  14   7   2       26.47        5.34     12.53 o
  15   7   2       84.53       75.20     15.85 o
  16   7   2      135.48      133.40     17.83 o
  17   7   2      186.73      165.87     24.63 o
  18   7   2        2.46      -22.56     22.56 o
  19   7   2       53.15       94.27     26.04 o
  20   7   2       31.90      -31.10     31.10 o
   0   8   2      366.72      337.05     19.75 o
   1   8   2      825.76      770.02     19.67 o
   2   8   2       24.99       19.60     10.23 o
   3   8   2     2522.23     2381.99     27.21 o
   4   8   2     1729.42     1646.18     29.90 o
   5   8   2       23.70       23.58     10.47 o
   6   8   2     2273.01     2132.94     25.61 o
   7   8   2     2001.60     1926.43     25.00 o
   8   8   2       26.88       42.24     11.02 o
   9   8   2     1431.06     1412.53     40.81 o
  10   8   2      340.21      328.75     14.82 o
  11   8   2       49.14       40.56     12.00 o
  12   8   2      291.94      316.23     16.62 o
  13   8   2       41.10       57.91     15.53 o
  14   8   2        0.06      -12.19     16.75 o
  15   8   2      208.40      223.83     26.59 o
  16   8   2        2.52      -15.60     23.31 o
  17   8   2      113.41       62.64     31.07 o
  18   8   2        5.66      -31.80     31.80 o
  19   8   2       18.97        4.90     34.64 o
   1   9   2       39.20       41.32     13.96 o
   2   9   2      366.21      371.57     18.83 o
   3   9   2     2264.83     2121.80     32.09 o
   4   9   2      709.83      725.84     24.08 o
   5   9   2      623.46      626.69     23.41 o
   6   9   2       61.14       68.00     14.66 o
   7   9   2     3606.21     3393.91     45.75 o
   8   9   2       51.09       45.84     13.38 o
   9   9   2       99.54       86.23     14.24 o
  10   9   2      364.25      386.62     29.66 o
  11   9   2       15.18       10.28     13.85 o
  12   9   2       69.13       62.33     16.91 o
  13   9   2      470.09      469.84     26.37 o
  14   9   2       81.32       58.97     29.06 o
  15   9   2       88.31      131.39     36.42 o
  16   9   2       72.51      114.78     38.17 o
  17   9   2      309.71      295.71     61.85 o
  18   9   2       87.30      103.40     60.30 o
   0  10   2        2.35      -12.27     21.51 o
   1  10   2       19.15       18.41     15.45 o
   2  10   2       64.65       74.93     16.85 o
   3  10   2      181.21      177.44     17.10 o
   4  10   2        5.02       13.89     14.40 o
   5  10   2       89.54       90.76     15.97 o
   6  10   2       72.94      102.99     16.19 o
   7  10   2      226.77      235.65     18.45 o
   8  10   2       16.04       24.60     15.61 o
   9  10   2      472.83      456.17     21.92 o
  10  10   2       99.56      101.81     16.37 o
  11  10   2       51.50       66.19     16.13 o
  12  10   2       83.52       94.08     19.09 o
  13  10   2      175.56      153.69     23.08 o
  14  10   2       13.19       -1.18     24.71 o
  15  10   2      475.02      527.58     46.33 o
  16  10   2        7.32       -5.00     40.49 o
   1  11   2      784.92      838.68     30.25 o
   2  11   2        4.69       27.74     17.45 o
   3  11   2      151.41      181.99     20.36 o
   4  11   2        4.65        4.78     15.44 o
   5  11   2        3.07        9.12     15.74 o
   6  11   2       25.56       41.60     16.53 o
   7  11   2      110.48      122.96     20.95 o
   8  11   2        6.91       18.63     16.92 o
   9  11   2        3.56       12.62     17.14 o
  10  11   2      121.47      143.29     19.86 o
  11  11   2       17.26       25.59     18.99 o
  12  11   2       22.88       44.97     24.11 o
  13  11   2        2.95      -12.36     23.80 o
  14  11   2       36.04       31.80     28.77 o
   0  12   2       48.56       43.12     33.44 o
   1  12   2       15.94       23.43     18.66 o
   2  12   2       40.71       23.80     18.55 o
   3  12   2      359.93      421.87     26.25 o
   4  12   2        0.17       29.01     19.07 o
   5  12   2       17.02       32.51     19.59 o
   6  12   2       13.20       37.03     18.33 o
   7  12   2       69.11       82.36     19.84 o
   8  12   2       33.43       30.48     19.16 o
   9  12   2       29.12       56.17     20.25 o
  10  12   2       12.68        4.88     22.71 o
  11  12   2       78.22       99.20     25.48 o
   1  13   2       13.04       27.22     21.40 o
   2  13   2       14.95       65.14     21.91 o
   3  13   2       25.77       41.08     21.57 o
   4  13   2      131.97      180.17     24.25 o
   5  13   2      117.80      180.29     24.33 o
   6  13   2       42.67       58.11     24.55 o
   7  13   2     1451.24     1613.51     43.47 o
   8  13   2        1.58       52.57     23.60 o
   1   1   3      971.94      906.49     10.24 o
   2   1   3      153.86      175.97      6.30 o
   3   1   3    27488.46    26513.06    231.40 o
   4   1   3      166.82      143.54      5.61 o
   5   1   3      779.99      805.34     10.00 o
   6   1   3      901.61      962.36     11.02 o
   7   1   3     1540.09     1620.87     16.10 o
   8   1   3     4823.00     4408.01     39.83 o
   9   1   3       30.62       36.17      6.08 o
  10   1   3     1703.58     1700.30     24.11 o
  11   1   3        2.93        4.84      6.34 o
  12   1   3      627.73      688.72     14.31 o
  13   1   3     2185.55     2210.81     24.65 o
  14   1   3      113.01      116.04     11.35 o
  15   1   3       68.82       67.67     11.42 o
  16   1   3      243.54      207.90     15.55 o
  17   1   3     1146.74     1155.68     27.14 o
  18   1   3      320.05      302.26     18.35 o
  19   1   3      411.80      412.68     21.15 o
  20   1   3       72.84      102.94     20.14 o
  21   1   3      123.47      132.85     21.49 o
  22   1   3      391.37      454.08     28.54 o
  23   1   3      117.21      158.60     25.00 o
  24   1   3       62.54       81.13     25.68 o
   0   2   3     1528.49     1509.59     33.55 o
   1   2   3     2373.47     2345.19     21.86 o
   2   2   3      211.00      237.97      9.79 o
   3   2   3     1604.50     1667.86     15.19 o
   4   2   3       37.02       46.86      3.83 o
   5   2   3     5530.79     5762.05     41.14 o
   6   2   3      965.98     1017.19      9.89 o
   7   2   3      513.70      538.81      9.21 o
   8   2   3       38.63       39.63      4.60 o
   9   2   3      847.27      895.02     12.02 o
  10   2   3        0.06       -5.15      5.15 o
  11   2   3       45.21       58.50      6.24 o
  12   2   3      587.61      600.94     14.41 o
  13   2   3        4.82        4.20      7.75 o
  14   2   3       80.16      100.72     10.29 o
  15   2   3      377.19      342.27     15.32 o
  16   2   3       19.54       21.44     12.92 o
  17   2   3        7.30       -2.26     13.24 o
  18   2   3       40.73       28.34     14.53 o
  19   2   3       12.52       19.71     15.70 o
  20   2   3       26.21       -4.20     18.16 o
  21   2   3        0.07        3.45     19.75 o
  22   2   3       45.57       33.75     21.82 o
  23   2   3        2.58      -12.72     22.70 o
   1   3   3     1234.69     1208.39     13.90 o
   2   3   3    21514.25    21271.95    222.12 o
   3   3   3     1131.73     1227.55     10.11 o
   4   3   3     8515.68     8520.05     46.84 o
   5   3   3       47.48       60.16      4.57 o
   6   3   3     2094.79     2193.27     15.55 o
   7   3   3     1234.67     1410.01     14.64 o
   8   3   3     6819.72     6274.06     26.24 o
   9   3   3      416.82      483.50     10.47 o
  10   3   3      104.19       61.31      6.03 o
  11   3   3        3.59        0.54      5.79 o
  12   3   3      906.09      960.97     16.32 o
  13   3   3       11.89       -0.91      8.03 o
  14   3   3     3892.93     3870.99     37.79 o
  15   3   3      895.41      862.28     21.06 o
  16   3   3      791.32      848.88     24.65 o
  17   3   3        3.31        8.55     13.67 o
  18   3   3        2.04       16.85     14.73 o
  19   3   3       49.57       40.75     15.95 o
  20   3   3       46.41       42.44     19.17 o
  21   3   3      343.41      316.65     25.16 o
  22   3   3      126.65      168.52     24.24 o
  23   3   3       29.09       50.65     24.13 o
   0   4   3     1621.15     1666.65     28.16 o
   1   4   3     4735.25     4971.90     57.06 o
   2   4   3     2808.10     2808.89     18.51 o
   3   4   3      160.97      217.02      7.87 o
   4   4   3      427.15      433.81      8.97 o
   5   4   3     1048.97     1072.44     12.91 o
   6   4   3     1438.22     1507.67     16.70 o
   7   4   3        2.81        4.66      5.07 o
   8   4   3      604.88      542.47     11.01 o
   9   4   3       37.09       41.13      6.11 o
  10   4   3     2646.38     2638.67     19.99 o
  11   4   3     2125.48     2116.23     17.84 o
  12   4   3     2037.74     2001.46     29.17 o
  13   4   3       30.74       32.26      9.18 o
  14   4   3        0.86       -5.44      9.07 o
  15   4   3        1.86        3.83     10.93 o
  16   4   3      106.88       62.31     14.47 o
  17   4   3      322.81      350.09     23.08 o
  18   4   3       58.03       63.88     16.12 o
  19   4   3       16.44       17.35     16.65 o
  20   4   3        0.78        5.35     19.39 o
  21   4   3       90.45       75.91     22.12 o
  22   4   3      349.41      414.16     28.85 o
  23   4   3       53.67       58.48     25.29 o
   1   5   3      321.69      375.41     13.76 o
   2   5   3      708.12      610.93     11.21 o
   3   5   3     4437.87     4792.51     57.40 o
   4   5   3      248.72      336.32     10.89 o
   5   5   3     1887.74     2067.28     18.09 o
   6   5   3       17.90       25.65      5.56 o
   7   5   3        4.25        0.83      5.67 o
   8   5   3     2382.57     2272.31     19.66 o
   9   5   3     1609.25     1634.82     18.10 o
  10   5   3      720.96      654.01     13.59 o
  11   5   3     1494.85     1437.57     16.84 o
  12   5   3     3374.85     3231.88     24.39 o
  13   5   3        7.09       10.26      9.14 o
  14   5   3        0.97        3.12      9.48 o
  15   5   3        1.50        1.16     10.75 o
  16   5   3     1214.78     1228.82     28.50 o
  17   5   3       54.86       57.55     15.87 o
  18   5   3        0.08        8.90     15.73 o
  19   5   3       31.29       27.47     17.53 o
  20   5   3      572.67      624.88     33.52 o
  21   5   3       37.35       25.19     25.38 o
  22   5   3      294.24      311.88     40.15 o
   0   6   3     1144.47     1405.11     28.56 o
   1   6   3     2132.16     2296.49     25.34 o
   2   6   3      257.40      241.50     10.60 o
   3   6   3       61.75       79.29      7.51 o
   4   6   3      246.89      231.29      9.70 o
   5   6   3      438.71      416.22     13.21 o
   6   6   3      388.87      372.32     11.51 o
   7   6   3      116.80      120.43      7.58 o
   8   6   3        6.15        3.48      6.93 o
   9   6   3      619.85      581.08     13.81 o
  10   6   3      451.74      476.58     13.89 o
  11   6   3     2283.47     2277.78     31.71 o
  12   6   3       68.62       69.77      9.25 o
  13   6   3      164.08      153.20     12.23 o
  14   6   3       77.93       59.80     11.64 o
  15   6   3        7.70        4.20     12.45 o
  16   6   3       89.59       56.18     17.59 o
  17   6   3       57.39       13.81     20.47 o
  18   6   3       41.69       29.89     19.35 o
  19   6   3       38.88       51.76     20.61 o
  20   6   3        5.65      -20.97     20.97 o
  21   6   3       15.73       22.01     26.20 o
   1   7   3       11.93       13.68      8.42 o
   2   7   3     4102.40     4038.91     34.06 o
   3   7   3      401.04      412.93     16.08 o
   4   7   3     2488.30     2453.19     26.19 o
   5   7   3     1075.56     1093.46     21.36 o
   6   7   3      341.77      353.16     13.84 o
   7   7   3     1220.23     1180.93     18.60 o
   8   7   3      644.48      626.43     16.89 o
   9   7   3     1047.48     1091.24     18.09 o
  10   7   3       92.20       76.73      9.56 o
  11   7   3      243.78      293.76     12.38 o
  12   7   3      321.22      290.06     12.85 o
  13   7   3        2.52      -10.91     10.99 o
  14   7   3     1572.92     1513.37     26.69 o
  15   7   3      473.73      445.55     20.53 o
  16   7   3     1045.79     1056.82     33.24 o
  17   7   3      148.81      138.72     20.80 o
  18   7   3        0.00      -13.48     22.63 o
  19   7   3       26.01        9.51     24.72 o
  20   7   3       68.93       70.06     28.32 o
   0   8   3      285.24      300.88     17.56 o
   1   8   3        1.87        8.29     10.09 o
   2   8   3     1156.19     1153.66     21.87 o
   3   8   3        1.11        6.07     10.34 o
   4   8   3      307.25      297.12     15.05 o
   5   8   3     3463.52     3386.65     55.22 o
   6   8   3      255.64      257.61     14.37 o
   7   8   3      296.16      300.05     13.85 o
   8   8   3       19.97       19.91     10.56 o
   9   8   3      796.37      824.28     20.15 o
  10   8   3      286.07      282.14     14.25 o
  11   8   3       88.29       90.07     12.49 o
  12   8   3      127.27      120.76     14.35 o
  13   8   3        0.93       -6.90     14.38 o
  14   8   3      109.88       79.74     16.75 o
  15   8   3        1.43       -9.00     18.07 o
  16   8   3       55.82       20.86     28.12 o
  17   8   3       16.91       21.80     30.45 o
  18   8   3      512.39      484.12     42.55 o
  19   8   3        2.02      -33.96     33.96 o
   1   9   3       66.33       70.34     14.23 o
   2   9   3      164.44      136.46     15.47 o
   3   9   3      229.26      215.32     16.58 o
   4   9   3        3.68        3.74     13.28 o
   5   9   3       79.30       85.01     14.77 o
   6   9   3      341.31      324.48     18.22 o
   7   9   3        0.31        8.28     13.57 o
   8   9   3       98.10       98.18     13.67 o
   9   9   3      943.35      877.97     22.13 o
  10   9   3      901.33      869.77     22.69 o
  11   9   3        0.34        4.83     12.60 o
  12   9   3      583.64      541.18     23.59 o
  13   9   3       13.57       36.42     16.31 o
  14   9   3        2.85      -15.53     16.84 o
  15   9   3       13.64        0.62     20.24 o
  16   9   3      157.46       98.87     33.46 o
  17   9   3        3.96      -49.38     49.38 o
  18   9   3      139.39      147.84     38.73 o
   0  10   3       85.38       52.80     23.30 o
   1  10   3       77.15       80.49     17.23 o
   2  10   3      377.16      416.70     21.71 o
   3  10   3      337.80      316.41     19.16 o
   4  10   3      450.97      449.66     22.55 o
   5  10   3      130.19      132.18     16.62 o
   6  10   3     1173.27     1128.79     28.82 o
   7  10   3       66.10       59.76     15.84 o
   8  10   3      114.93      113.26     17.09 o
   9  10   3      166.49      199.24     19.41 o
  10  10   3      134.04      155.03     18.39 o
  11  10   3        1.51       -9.72     16.94 o
  12  10   3        7.40       31.14     17.80 o
  13  10   3        0.26      -20.00     20.34 o
  14  10   3       95.14       38.91     26.46 o
  15  10   3       19.56       15.64     27.08 o
  16  10   3       13.70      -33.24     56.82 o
   1  11   3      320.60      346.31     22.82 o
   2  11   3      187.47      203.39     20.92 o
   3  11   3      813.85      766.71     27.71 o
   4  11   3       84.78      108.73     17.45 o
   5  11   3      108.70      132.58     19.04 o
   6  11   3       19.05       36.32     16.51 o
   7  11   3        1.38        1.17     16.33 o
   8  11   3      680.22      707.48     28.51 o
   9  11   3        5.51       18.19     17.50 o
  10  11   3      282.32      309.12     22.36 o
  11  11   3       23.38       19.89     21.41 o
  12  11   3        0.20       -1.76     21.62 o
  13  11   3      528.20      510.16     36.63 o
  14  11   3        1.28        5.36     36.82 o
   0  12   3      106.36      130.82     29.85 o
   1  12   3       34.55       35.80     18.91 o
   2  12   3      156.02      169.76     22.00 o
   3  12   3       87.19       73.62     20.12 o
   4  12   3      223.17      264.67     23.37 o
   5  12   3       31.07       49.85     18.76 o
   6  12   3       68.17      102.90     19.52 o
   7  12   3       20.27       31.05     18.78 o
   8  12   3       43.01       71.05     20.07 o
   9  12   3        1.01        3.12     19.57 o
  10  12   3        5.53       26.61     24.92 o
  11  12   3      106.23      166.27     32.01 o
   1  13   3       18.63       64.65     22.29 o
   2  13   3       64.07      104.98     23.05 o
   3  13   3       71.65      108.16     22.97 o
   4  13   3       46.75       83.85     22.86 o
   5  13   3       11.34       31.33     22.37 o
   6  13   3       55.06      109.23     23.98 o
   7  13   3      300.33      411.23     29.14 o
   1   0   4       44.57       81.95     11.21 o
   2   0   4     6104.47     5822.25     35.90 o
   3   0   4    87512.38    82418.79   1842.95 o
   4   0   4      719.78      812.02     16.91 o
   5   0   4     1498.43     1619.08     21.63 o
   6   0   4     1301.92     1315.84     21.01 o
   7   0   4       29.43       43.98      8.63 o
   8   0   4        0.43        3.78      8.67 o
   9   0   4     1588.16     1490.18     25.92 o
  10   0   4     3003.95     2967.22     58.07 o
  11   0   4       50.96       49.12      9.03 o
  12   0   4     1055.73     1087.24     36.26 o
  13   0   4     1242.34     1174.48     38.77 o
  14   0   4     1566.45     1600.08     29.36 o
  15   0   4      552.95      581.84     25.08 o
  16   0   4     5334.68     5153.37     81.76 o
  17   0   4     1833.70     1785.27     49.66 o
  18   0   4        2.55      -10.33     22.88 o
  19   0   4       63.91       91.56     26.22 o
  20   0   4        5.92      -34.31     34.31 o
  21   0   4      975.16     1168.27     51.93 o
  22   0   4        0.39        7.68     29.24 o
  23   0   4      348.00      423.65     41.81 o
   1   1   4    10411.51     9753.82     76.10 o
   2   1   4      919.13      851.26      8.05 o
   3   1   4    12224.22    11528.01     79.60 o
   4   1   4      196.25      202.72      6.19 o
   5   1   4     2645.93     2528.04     14.44 o
   6   1   4      706.34      704.26     10.54 o
   7   1   4      225.02      257.92      8.62 o
   8   1   4     1472.82     1470.97     16.72 o
   9   1   4      292.50      292.61     10.40 o
  10   1   4        1.32       13.93      6.10 o
  11   1   4      388.12      382.96     12.60 o
  12   1   4       58.35       48.18      7.66 o
  13   1   4      107.62      133.77     10.20 o
  14   1   4      328.49      333.95     13.80 o
  15   1   4      132.61      134.05     12.31 o
  16   1   4      189.86      178.67     15.22 o
  17   1   4      227.62      193.73     16.36 o
  18   1   4      177.16      170.88     16.78 o
  19   1   4      187.97      179.76     18.00 o
  20   1   4       23.23       15.94     18.21 o
  21   1   4      242.25      241.33     23.64 o
  22   1   4       36.58       50.80     22.05 o
  23   1   4      111.63      149.97     25.43 o
   0   2   4     5087.89     5086.65     43.51 o
   1   2   4     1047.75     1053.93     13.39 o
   2   2   4      341.08      410.44     11.95 o
   3   2   4    41528.63    39604.17    298.22 o
   4   2   4      512.34      536.65      8.66 o
   5   2   4        3.09       10.30      3.78 o
   6   2   4     2461.13     2538.91     25.04 o
   7   2   4       41.72       51.72      5.14 o
   8   2   4     4233.29     4242.53     50.57 o
   9   2   4      160.05      107.39      6.93 o
  10   2   4     1663.28     1655.85     17.24 o
  11   2   4       80.99       91.34      7.77 o
  12   2   4      102.86      114.25      8.54 o
  13   2   4     2587.06     2471.00     38.02 o
  14   2   4     1217.07     1165.47     20.41 o
  15   2   4      822.17      799.24     19.16 o
  16   2   4      961.46     1034.66     25.74 o
  17   2   4        0.09       24.39     13.74 o
  18   2   4        0.66        3.54     14.37 o
  19   2   4      847.37      868.40     28.05 o
  20   2   4        6.79       -6.55     15.88 o
  21   2   4       93.56      107.62     21.81 o
  22   2   4      407.90      500.29     29.92 o
  23   2   4        0.33       24.66     23.37 o
   1   3   4     1312.47     1314.63     14.75 o
   2   3   4     1372.49     1316.32     12.71 o
   3   3   4        3.20        7.63      3.77 o
   4   3   4     2351.31     2484.96     29.28 o
   5   3   4     2831.92     3012.78     28.44 o
   6   3   4     1837.51     1857.71     13.95 o
   7   3   4     1381.37     1487.07     12.93 o
   8   3   4     1069.04     1180.15     12.36 o
   9   3   4      202.56      185.39      6.83 o
  10   3   4      770.47      760.55     12.06 o
  11   3   4      252.17      261.69     10.35 o
  12   3   4      213.47      216.65     10.08 o
  13   3   4      372.27      363.51     13.85 o
  14   3   4      172.85      146.54     11.45 o
  15   3   4       29.31       21.15     10.17 o
  16   3   4      127.38      153.48     15.27 o
  17   3   4      228.74      245.81     18.24 o
  18   3   4       14.31       39.18     16.36 o
  19   3   4      294.72      327.43     20.55 o
  20   3   4        8.10        9.32     16.69 o
  21   3   4       29.76       12.68     20.62 o
  22   3   4        0.19       18.38     22.22 o
  23   3   4       61.36       98.39     27.81 o
   0   4   4     8717.13     8799.06     54.26 o
   1   4   4      120.80      113.66      7.28 o
   2   4   4     3569.62     3819.93     21.21 o
   3   4   4     5262.32     5081.79     26.05 o
   4   4   4      111.52      162.07      7.21 o
   5   4   4      433.16      481.85      9.84 o
   6   4   4     2995.60     3270.79     21.42 o
   7   4   4       29.90       27.99      5.46 o
   8   4   4      373.39      411.10     10.61 o
   9   4   4     3364.29     3138.46     25.81 o
  10   4   4     2138.50     2089.35     17.24 o
  11   4   4     2851.90     2830.45     21.52 o
  12   4   4      139.69      145.81     10.04 o
  13   4   4      106.05       89.10      9.77 o
  14   4   4       27.52       14.72     10.08 o
  15   4   4      223.26      216.08     12.98 o
  16   4   4      267.73      301.24     17.56 o
  17   4   4      154.56      173.57     16.97 o
  18   4   4      294.10      277.46     19.48 o
  19   4   4      141.38      152.25     18.88 o
  20   4   4       85.33      103.32     19.13 o
  21   4   4      686.59      781.29     35.81 o
  22   4   4       42.81       93.86     23.96 o
   1   5   4      438.89      467.44     14.12 o
   2   5   4     4235.94     4496.09     76.95 o
   3   5   4       40.94       53.61      6.05 o
   4   5   4      428.41      463.19     12.52 o
   5   5   4      114.86      117.13      7.84 o
   6   5   4        2.88        3.15      5.52 o
   7   5   4      105.33      109.58      6.92 o
   8   5   4      246.74      231.08      8.53 o
   9   5   4       97.45      103.37      7.61 o
  10   5   4      199.94      203.76      8.84 o
  11   5   4       46.62       29.93      8.19 o
  12   5   4       68.41       57.63      9.78 o
  13   5   4     1429.88     1404.11     20.63 o
  14   5   4     1798.07     1627.34     22.13 o
  15   5   4       53.55       60.32     11.63 o
  16   5   4       61.49       62.13     14.98 o
  17   5   4       97.39       90.50     16.35 o
  18   5   4       41.00       23.27     16.26 o
  19   5   4      264.91      225.78     22.76 o
  20   5   4        0.19        6.97     20.63 o
  21   5   4      119.70      122.13     35.45 o
  22   5   4        0.70       -4.61     26.85 o
   0   6   4       96.84       73.01     13.05 o
   1   6   4      116.89      147.67     12.09 o
   2   6   4       48.84       58.84      8.01 o
   3   6   4     1766.98     1675.57     19.42 o
   4   6   4        0.17        6.77      6.98 o
   5   6   4     1049.43     1068.57     16.94 o
   6   6   4      901.63      897.65     15.96 o
   7   6   4      771.68      738.53     15.85 o
   8   6   4      486.66      531.70     14.30 o
   9   6   4     4593.28     4380.92     38.94 o
  10   6   4       12.40       18.76      8.41 o
  11   6   4      547.98      513.29     15.90 o
  12   6   4      634.36      636.68     21.32 o
  13   6   4      165.58      150.26     12.39 o
  14   6   4      236.90      218.09     13.77 o
  15   6   4        0.59       -3.84     12.63 o
  16   6   4       71.94       84.76     18.42 o
  17   6   4       81.67       65.04     19.31 o
  18   6   4      330.02      318.76     26.54 o
  19   6   4      229.02      263.28     32.28 o
  20   6   4       65.77       56.93     23.31 o
  21   6   4      404.69      472.13     60.19 o
   1   7   4       58.37       69.23     10.94 o
   2   7   4       23.76       32.90      8.88 o
   3   7   4       53.74       57.52     10.26 o
   4   7   4      431.45      433.44     17.11 o
   5   7   4     1235.93     1207.44     21.25 o
   6   7   4       37.96       50.62     10.74 o
   7   7   4     1883.93     1906.19     25.36 o
   8   7   4     3003.69     2923.00     32.35 o
   9   7   4       24.26       15.65      9.37 o
  10   7   4        4.51        8.45      8.82 o
  11   7   4     2162.20     1985.86     33.98 o
  12   7   4        9.02        4.87     10.73 o
  13   7   4      352.02      352.12     15.59 o
  14   7   4       86.36       85.98     13.07 o
  15   7   4      308.86      277.19     18.56 o
  16   7   4       57.71       15.87     18.15 o
  17   7   4        7.84        1.79     21.54 o
  18   7   4        5.13        7.06     21.87 o
  19   7   4       24.67       40.19     22.44 o
  20   7   4      131.74      158.54     38.75 o
   0   8   4      252.47      266.65     20.59 o
   1   8   4        0.24        3.60      9.66 o
   2   8   4       55.14       55.27     11.05 o
   3   8   4     1190.43     1167.98     22.30 o
   4   8   4      172.98      180.04     13.02 o
   5   8   4      760.30      730.31     20.72 o
   6   8   4     5028.16     4908.82     57.91 o
   7   8   4      696.89      675.62     20.65 o
   8   8   4     1070.37     1064.55     22.74 o
   9   8   4        4.61       -6.34     10.62 o
  10   8   4      757.60      745.85     20.40 o
  11   8   4      396.77      366.16     17.67 o
  12   8   4       49.25       43.00     14.85 o
  13   8   4      325.61      327.42     19.74 o
  14   8   4        3.82      -15.39     15.39 o
  15   8   4      788.07      775.08     37.69 o
  16   8   4      546.85      535.67     55.95 o
  17   8   4      223.40      185.88     33.70 o
  18   8   4       86.57       29.02     34.31 o
  19   8   4      185.40      150.55     38.47 o
   1   9   4      107.67       94.77     14.87 o
   2   9   4      149.23      149.33     15.55 o
   3   9   4      568.90      589.68     23.30 o
   4   9   4      635.87      617.88     20.49 o
   5   9   4      863.45      834.45     22.23 o
   6   9   4      248.15      247.37     15.21 o
   7   9   4      286.82      294.28     15.88 o
   8   9   4     2259.88     2152.29     29.93 o
   9   9   4        0.69        0.30     12.60 o
  10   9   4       26.65       34.71     13.17 o
  11   9   4      102.02      113.27     15.46 o
  12   9   4        0.88        4.34     15.60 o
  13   9   4      175.89      180.00     18.89 o
  14   9   4       35.26       36.17     17.93 o
  15   9   4       21.18        2.21     22.95 o
  16   9   4        5.38        4.45     31.40 o
  17   9   4       11.81      -27.73     32.68 o
  18   9   4        0.62      -22.51     36.13 o
   0  10   4     3139.96     2913.86     93.16 o
   1  10   4      225.89      223.98     18.07 o
   2  10   4       52.09       47.05     15.00 o
   3  10   4     1435.85     1266.97     29.32 o
   4  10   4        0.13       10.46     14.73 o
   5  10   4      183.96      167.03     17.38 o
   6  10   4        1.53       12.19     14.92 o
   7  10   4        0.51        2.43     14.96 o
   8  10   4        5.25        3.15     15.35 o
   9  10   4       18.55       18.55     16.03 o
  10  10   4        0.14       -1.90     15.87 o
  11  10   4      131.48      164.86     28.57 o
  12  10   4        2.24      -17.15     22.09 o
  13  10   4       30.59       -3.36     23.75 o
  14  10   4       31.09      -10.12     24.79 o
  15  10   4      198.04      196.70     36.26 o
  16  10   4      393.15      384.81     69.58 o
   1  11   4      873.94      903.66     31.17 o
   2  11   4        1.38        8.85     15.92 o
   3  11   4       17.08       40.26     16.64 o
   4  11   4      158.09      177.71     18.81 o
   5  11   4      142.38      147.65     18.57 o
   6  11   4        2.68       30.92     17.03 o
   7  11   4      243.51      260.30     20.54 o
   8  11   4       37.19       68.09     18.21 o
   9  11   4       83.46       83.09     18.55 o
  10  11   4      102.57       92.81     19.27 o
  11  11   4      251.72      291.58     26.00 o
  12  11   4        0.91       19.48     26.23 o
  13  11   4      141.52      148.93     30.22 o
  14  11   4      147.54      210.77     38.13 o
   0  12   4      159.24      110.93     44.74 o
   1  12   4       29.04       51.71     19.58 o
   2  12   4      129.34      139.33     21.50 o
   3  12   4       92.81       84.92     20.41 o
   4  12   4       35.16       62.76     18.85 o
   5  12   4      142.78      164.71     20.56 o
   6  12   4      240.80      273.59     22.51 o
   7  12   4        1.65       30.01     18.98 o
   8  12   4       49.63       81.14     20.57 o
   9  12   4        2.17       13.89     20.02 o
  10  12   4      408.63      395.36     29.00 o
  11  12   4       15.79        0.13     23.97 o
   1  13   4       78.15      113.23     23.16 o
   2  13   4       40.47       87.33     22.90 o
   3  13   4       30.74       37.52     22.17 o
   4  13   4        0.60       32.52     22.25 o
   5  13   4      143.95      176.69     24.89 o
   6  13   4      146.89      172.57     23.46 o
   7  13   4       18.48       62.58     26.11 o
   1   1   5     2696.89     2616.91     27.70 o
   2   1   5    19150.54    17968.85    169.37 o
   3   1   5     1368.34     1352.62     16.11 o
   4   1   5     1016.02     1068.34     16.96 o
   5   1   5     4695.71     4348.23     35.86 o
   6   1   5      471.93      507.05     11.36 o
   7   1   5      495.61      498.67     10.92 o
   8   1   5     1927.11     1827.14     19.27 o
   9   1   5       91.75      108.68      6.98 o
  10   1   5       37.71       51.49      6.84 o
  11   1   5     1675.19     1673.49     19.89 o
  12   1   5     1076.39     1022.75     20.40 o
  13   1   5     1598.56     1592.05     21.47 o
  14   1   5      581.85      624.44     18.02 o
  15   1   5      995.04     1021.06     20.38 o
  16   1   5      113.07      131.60     14.36 o
  17   1   5       17.29       21.09     13.78 o
  18   1   5      210.15      182.29     17.22 o
  19   1   5      506.68      522.18     30.52 o
  20   1   5      226.37      255.03     19.96 o
  21   1   5      320.55      373.71     25.74 o
  22   1   5      134.93      115.44     28.83 o
  23   1   5      309.95      378.80     29.39 o
   0   2   5      387.25      410.03     15.06 o
   1   2   5      964.60      971.11     13.20 o
   2   2   5     1729.36     1832.13     20.65 o
   3   2   5     1850.57     1759.42     21.75 o
   4   2   5      409.54      433.38      8.74 o
   5   2   5      853.35      835.30     10.09 o
   6   2   5        2.59       12.02      4.29 o
   7   2   5     8253.52     8624.31     71.10 o
   8   2   5       66.67       73.59      5.86 o
   9   2   5     3376.50     3440.95     43.68 o
  10   2   5        0.68       -0.25      6.41 o
  11   2   5       59.22       61.80      7.81 o
  12   2   5      136.17      134.06     10.11 o
  13   2   5      394.64      401.24     15.45 o
  14   2   5      106.12      106.80     10.96 o
  15   2   5      298.50      327.07     14.11 o
  16   2   5       10.82       11.82     11.17 o
  17   2   5      225.81      228.66     17.02 o
  18   2   5      344.69      369.43     19.89 o
  19   2   5      311.75      318.90     20.06 o
  20   2   5       49.16       75.23     17.73 o
  21   2   5       77.31      108.85     22.16 o
  22   2   5        2.57        3.27     21.99 o
  23   2   5       20.34        5.92     23.62 o
   1   3   5     3124.61     2886.31     31.58 o
   2   3   5      110.54      171.28      6.60 o
   3   3   5      380.01      396.80      8.41 o
   4   3   5     4076.91     4108.75     34.80 o
   5   3   5      111.26       83.30      5.32 o
   6   3   5     3262.79     3605.21     31.81 o
   7   3   5      912.35      994.42     11.68 o
   8   3   5      849.95      784.76     13.47 o
   9   3   5     1374.72     1506.92     13.97 o
  10   3   5        0.70       -4.67      5.64 o
  11   3   5      294.20      269.22     10.68 o
  12   3   5       95.52      111.04      9.34 o
  13   3   5     2855.35     2677.72     42.12 o
  14   3   5      222.99      234.38     12.50 o
  15   3   5      496.57      482.57     17.76 o
  16   3   5      123.41      113.73     13.23 o
  17   3   5      109.30      120.11     15.77 o
  18   3   5        5.91      -14.73     14.73 o
  19   3   5      920.73      946.18     29.51 o
  20   3   5      312.94      306.79     21.58 o
  21   3   5        8.63       11.34     18.40 o
  22   3   5      127.21      172.29     25.30 o
  23   3   5        4.80       -4.49     23.63 o
   0   4   5     4926.08     5252.87     53.54 o
   1   4   5      207.11      233.19      9.62 o
   2   4   5     4124.11     4407.20     42.46 o
   3   4   5      767.12      840.50     12.13 o
   4   4   5     2223.65     2319.60     24.44 o
   5   4   5      594.20      689.26     11.02 o
   6   4   5      118.08      121.95      6.45 o
   7   4   5       73.75       75.24      6.06 o
   8   4   5      163.60      182.78      7.34 o
   9   4   5      165.78      206.21      7.89 o
  10   4   5       32.50       41.07      6.87 o
  11   4   5      762.43      736.37     14.90 o
  12   4   5      223.14      211.38     10.94 o
  13   4   5       73.80       65.67     10.46 o
  14   4   5      117.09       81.23     10.86 o
  15   4   5      116.31      111.34     11.91 o
  16   4   5        8.52        7.01     11.92 o
  17   4   5      320.32      341.93     25.65 o
  18   4   5        0.26       -0.84     15.11 o
  19   4   5        7.11       -1.69     16.28 o
  20   4   5       26.36       32.63     17.95 o
  21   4   5        7.43        7.96     19.06 o
  22   4   5        7.55       24.66     23.33 o
   1   5   5     2846.49     2771.28     23.64 o
   2   5   5     7103.25     7221.02     43.21 o
   3   5   5      253.10      284.77     10.41 o
   4   5   5     2533.13     2586.73     19.30 o
   5   5   5     5162.48     5137.71     37.20 o
   6   5   5       95.02      111.88      7.30 o
   7   5   5     1834.19     1782.92     19.66 o
   8   5   5      234.53      250.14      8.91 o
   9   5   5       20.74       20.09      6.87 o
  10   5   5      196.12      194.62      8.91 o
  11   5   5     4280.39     4097.65     32.32 o
  12   5   5      100.68       81.76     10.00 o
  13   5   5       47.16       38.52     10.00 o
  14   5   5      363.25      392.24     16.24 o
  15   5   5     2329.85     2223.82     32.55 o
  16   5   5      156.66      163.88     14.81 o
  17   5   5      572.13      569.43     29.75 o
  18   5   5      109.72      105.52     20.00 o
  19   5   5      231.10      274.11     23.81 o
  20   5   5      259.42      255.28     24.98 o
  21   5   5       18.98        8.78     22.94 o
  22   5   5      191.52      215.07     31.15 o
   0   6   5     3073.07     3278.16     39.46 o
   1   6   5      286.02      247.65     17.60 o
   2   6   5      237.18      205.11     11.45 o
   3   6   5        0.14        2.87      7.55 o
   4   6   5      258.02      234.17     10.92 o
   5   6   5      109.43      101.85      8.81 o
   6   6   5      430.71      440.09     14.81 o
   7   6   5      181.15      177.78     10.33 o
   8   6   5      528.71      498.79     14.97 o
   9   6   5      225.05      213.44     10.22 o
  10   6   5     1243.64     1211.57     18.04 o
  11   6   5       23.85        6.36      9.29 o
  12   6   5      127.80       98.56     11.59 o
  13   6   5       32.14       38.39     11.29 o
  14   6   5      474.15      378.21     18.14 o
  15   6   5        0.19       -7.73     12.74 o
  16   6   5      661.91      666.85     26.15 o
  17   6   5       24.82       19.94     18.32 o
  18   6   5       75.54       90.71     20.90 o
  19   6   5        1.69       -9.95     20.76 o
  20   6   5       36.50       50.91     23.60 o
  21   6   5        8.42       12.43     27.35 o
   1   7   5      123.57      128.25     11.71 o
   2   7   5      164.39      163.21     10.72 o
   3   7   5       42.62       52.15      9.43 o
   4   7   5      188.21      209.22     15.43 o
   5   7   5      208.28      204.84     12.56 o
   6   7   5      454.49      470.06     17.81 o
   7   7   5       70.92       67.50     11.37 o
   8   7   5        0.05       -0.67     10.53 o
   9   7   5      923.31      879.23     20.70 o
  10   7   5       74.61       77.03     11.59 o
  11   7   5       81.93       73.49     10.68 o
  12   7   5       36.75        4.29     11.20 o
  13   7   5      275.75      269.30     14.79 o
  14   7   5      319.72      277.88     16.50 o
  15   7   5       32.43       28.43     13.86 o
  16   7   5       21.48       19.37     15.96 o
  17   7   5        2.91      -12.32     19.30 o
  18   7   5      175.94      150.07     25.33 o
  19   7   5      720.84      736.97     51.25 o
  20   7   5       98.21      105.34     32.00 o
   0   8   5       33.55       26.66     16.84 o
   1   8   5      342.58      355.15     14.88 o
   2   8   5      475.06      473.22     18.64 o
   3   8   5      277.06      297.16     14.58 o
   4   8   5       63.00       63.51     11.91 o
   5   8   5      741.52      722.44     20.31 o
   6   8   5        9.02        6.01     11.17 o
   7   8   5     1528.99     1491.29     32.64 o
   8   8   5       26.52       11.85     11.31 o
   9   8   5       40.82       37.96     12.01 o
  10   8   5      572.84      535.96     20.37 o
  11   8   5      161.31      187.42     16.19 o
  12   8   5      101.07       92.06     15.80 o
  13   8   5      409.60      400.97     18.76 o
  14   8   5      142.96      123.11     19.53 o
  15   8   5      458.00      512.53     28.98 o
  16   8   5      103.99       80.56     23.22 o
  17   8   5       19.75       -2.88     29.79 o
  18   8   5       11.45      -19.02     31.91 o
  19   8   5      209.19      174.81     43.78 o
   1   9   5       15.71       13.76     10.80 o
   2   9   5      197.25      183.38     14.15 o
   3   9   5     1598.47     1495.15     25.34 o
   4   9   5      789.72      786.25     21.55 o
   5   9   5     2661.73     2540.19     33.23 o
   6   9   5      765.32      698.13     21.98 o
   7   9   5       63.90       85.60     13.59 o
   8   9   5      216.41      232.77     15.56 o
   9   9   5       60.31       65.57     14.64 o
  10   9   5       32.51       31.22     13.32 o
  11   9   5        8.63       14.55     14.79 o
  12   9   5       15.42        3.09     17.20 o
  13   9   5        1.57      -17.45     17.45 o
  14   9   5       33.23       24.29     19.53 o
  15   9   5       13.51        9.24     23.14 o
  16   9   5      168.78      116.57     26.89 o
  17   9   5        0.29      -26.66     33.68 o
   0  10   5      611.83      556.27     34.99 o
   1  10   5       58.84       72.48     15.78 o
   2  10   5       85.93       87.90     15.98 o
   3  10   5        1.99       15.11     14.68 o
   4  10   5       32.57       17.85     15.14 o
   5  10   5        0.27        5.58     14.91 o
   6  10   5        1.04       24.55     15.40 o
   7  10   5       13.65        9.60     15.34 o
   8  10   5       73.65       60.45     16.39 o
   9  10   5      272.03      316.65     29.78 o
  10  10   5      306.47      339.04     23.93 o
  11  10   5       51.89       74.02     22.54 o
  12  10   5      148.44      129.87     25.70 o
  13  10   5        2.29       12.59     23.38 o
  14  10   5      110.32       73.98     26.13 o
  15  10   5      104.60       94.58     66.29 o
  16  10   5       16.63       -9.86     53.34 o
   1  11   5        0.09        7.20     15.97 o
   2  11   5      443.03      420.55     23.07 o
   3  11   5      282.11      275.85     20.44 o
   4  11   5        2.45       18.04     16.34 o
   5  11   5      162.97      201.33     19.52 o
   6  11   5      188.96      202.80     19.63 o
   7  11   5      241.55      270.68     27.20 o
   8  11   5        0.38       11.50     17.43 o
   9  11   5        0.03        8.74     17.89 o
  10  11   5       18.92       50.46     21.48 o
  11  11   5       53.91       42.34     29.82 o
  12  11   5      132.29      128.92     27.92 o
  13  11   5       13.83      -15.33     26.92 o
   0  12   5        9.86        9.52     27.05 o
   1  12   5      105.65      140.50     21.66 o
   2  12   5        4.96        9.89     19.61 o
   3  12   5       90.73       93.80     19.24 o
   4  12   5       38.90       55.96     19.19 o
   5  12   5        7.24        4.48     18.43 o
   6  12   5        0.10        3.07     18.52 o
   7  12   5       91.83       92.85     20.35 o
   8  12   5        1.16       25.82     20.71 o
   9  12   5      508.06      560.93     28.97 o
  10  12   5      228.05      291.40     28.01 o
  11  12   5      112.59      140.41     30.79 o
   1  13   5      207.15      247.79     25.92 o
   2  13   5       33.51       90.41     23.49 o
   3  13   5        0.08       15.00     21.72 o
   4  13   5      194.83      210.71     26.02 o
   5  13   5      267.52      318.69     25.56 o
   6  13   5       34.31       52.65     21.70 o
   0   0   6    12720.12    11315.30     96.44 o
   1   0   6    24844.76    23198.94    498.36 o
   2   0   6    21175.51    19414.97    420.57 o
   3   0   6     9316.98     9543.06    126.73 o
   4   0   6     3723.19     3642.58     51.64 o
   5   0   6       19.00       27.78      5.20 o
   6   0   6     4728.89     4415.36     54.76 o
   7   0   6     1322.64     1512.65     24.96 o
   8   0   6        0.37       -7.10      9.03 o
   9   0   6     3761.41     3633.40    109.83 o
  10   0   6     7972.35     7795.73    169.50 o
  11   0   6       71.58       72.25     13.43 o
  12   0   6     8654.62     8624.61     65.73 o
  13   0   6     1589.01     1472.81     42.26 o
  14   0   6        1.42       -6.97     13.17 o
  15   0   6     2807.01     2823.87     37.98 o
  16   0   6     2180.91     2194.63     47.64 o
  17   0   6       83.48       52.46     24.03 o
  18   0   6     2132.95     2184.57    117.32 o
  19   0   6      109.78       81.36     28.31 o
  20   0   6       40.89       58.75     27.53 o
  21   0   6      100.82      102.97     25.17 o
  22   0   6      233.56      253.07     37.58 o
  23   0   6      294.94      302.14     40.35 o
   1   1   6     2963.81     2855.81     35.91 o
   2   1   6     1234.55     1212.83     13.18 o
   3   1   6     4434.03     4392.86     27.59 o
   4   1   6     1016.30     1142.62     12.60 o
   5   1   6     1145.72     1147.67     11.02 o
   6   1   6      886.70     1016.81     12.19 o
   7   1   6     1331.10     1355.80     16.00 o
   8   1   6        4.56       -0.89      6.20 o
   9   1   6      376.43      393.52     13.32 o
  10   1   6      425.85      515.01     14.71 o
  11   1   6        0.86       -7.98      7.98 o
  12   1   6        9.47        1.86      8.41 o
  13   1   6       10.11       13.07      9.43 o
  14   1   6       18.08        9.43      9.81 o
  15   1   6      214.58      250.43     13.22 o
  16   1   6        1.43       -4.78     10.68 o
  17   1   6      116.56      122.45     18.04 o
  18   1   6       39.25       43.64     15.32 o
  19   1   6      126.27      107.27     17.29 o
  20   1   6       72.78      116.79     18.23 o
  21   1   6        2.54        7.87     17.70 o
  22   1   6        6.82       37.29     24.63 o
  23   1   6       18.10       -6.05     27.39 o
   0   2   6        0.70       13.81      6.72 o
   1   2   6       47.82       52.28      5.11 o
   2   2   6      563.77      590.41      9.89 o
   3   2   6        6.40        4.65      3.89 o
   4   2   6     1019.33      971.05      9.94 o
   5   2   6        2.75       15.73      4.60 o
   6   2   6     4063.34     3942.06     54.01 o
   7   2   6     6448.39     6528.99     49.71 o
   8   2   6     2469.54     2483.35     31.78 o
   9   2   6      136.72      170.10      9.54 o
  10   2   6      802.83      743.23     17.30 o
  11   2   6      116.06       94.54      9.16 o
  12   2   6     5070.03     4954.95     61.22 o
  13   2   6        2.58        4.86      9.26 o
  14   2   6     3041.09     2903.29     29.60 o
  15   2   6      237.96      245.26     13.13 o
  16   2   6      264.89      249.07     13.71 o
  17   2   6       29.55       22.30     14.34 o
  18   2   6     1043.98     1023.25     28.74 o
  19   2   6       88.31       90.51     17.48 o
  20   2   6      861.24      838.64     29.91 o
  21   2   6       10.29       13.32     18.49 o
  22   2   6       82.54      117.26     24.42 o
  23   2   6       71.24      113.62     25.61 o
   1   3   6      272.19      308.69     10.61 o
   2   3   6      209.04      227.33      7.90 o
   3   3   6        3.01        4.19      4.29 o
   4   3   6     2195.72     2202.95     24.68 o
   5   3   6      169.31      210.28      6.75 o
   6   3   6     1335.63     1507.97     23.14 o
   7   3   6     1251.24     1343.29     17.16 o
   8   3   6      230.52      231.40      8.46 o
   9   3   6        5.24        8.62      5.61 o
  10   3   6        0.60       -6.38      6.38 o
  11   3   6       82.11      101.13      8.93 o
  12   3   6      193.45      187.21     11.15 o
  13   3   6      218.44      209.13     12.03 o
  14   3   6      147.53      123.68     11.39 o
  15   3   6      705.68      715.23     19.28 o
  16   3   6        1.10      -10.68     10.68 o
  17   3   6      196.48      230.47     17.62 o
  18   3   6       79.98      100.37     16.95 o
  19   3   6       34.22       39.08     16.71 o
  20   3   6       29.40       60.32     18.04 o
  21   3   6      168.17      134.19     20.75 o
  22   3   6       47.00       19.96     22.50 o
   0   4   6     4146.57     4140.10     37.18 o
   1   4   6     1253.41     1291.82     21.33 o
   2   4   6        4.19        4.91      5.53 o
   3   4   6      232.81      271.22     10.63 o
   4   4   6     1444.80     1463.57     13.25 o
   5   4   6      209.17      222.88      8.93 o
   6   4   6     3695.02     3510.11     31.75 o
   7   4   6        1.71        0.40      5.80 o
   8   4   6       15.31       13.34      6.33 o
   9   4   6        7.90        6.90      6.49 o
  10   4   6     2718.37     2600.84     33.08 o
  11   4   6      167.88      197.70     10.32 o
  12   4   6     1980.29     1896.13     23.53 o
  13   4   6      437.98      441.40     17.04 o
  14   4   6      280.09      253.01     13.16 o
  15   4   6      242.11      257.43     13.66 o
  16   4   6      675.85      656.85     26.31 o
  17   4   6       66.39       57.98     15.59 o
  18   4   6      295.65      306.43     19.79 o
  19   4   6       53.51       25.88     17.09 o
  20   4   6       23.66       32.32     18.23 o
  21   4   6       14.65       37.76     19.67 o
  22   4   6       28.18       23.10     27.17 o
   1   5   6      592.56      587.20     14.78 o
   2   5   6      300.87      313.19     13.52 o
   3   5   6       50.50       50.07      6.48 o
   4   5   6     2169.22     2301.68     27.78 o
   5   5   6      859.03      916.79     15.35 o
   6   5   6        2.25       -1.08      6.27 o
   7   5   6       56.42       55.71      7.00 o
   8   5   6       93.50       90.30      7.78 o
   9   5   6       27.27       28.08      7.48 o
  10   5   6       18.92       13.70      7.89 o
  11   5   6        5.28        6.42      9.00 o
  12   5   6     1073.59     1037.46     19.04 o
  13   5   6      139.37      101.50     11.31 o
  14   5   6      367.21      329.89     14.40 o
  15   5   6      303.89      304.02     16.14 o
  16   5   6       26.54        0.67     12.71 o
  17   5   6      228.37      238.47     21.43 o
  18   5   6        4.50        1.74     18.10 o
  19   5   6       96.93       95.80     21.44 o
  20   5   6      131.00      147.82     23.74 o
  21   5   6        0.54      -18.29     22.67 o
   0   6   6     2110.51     2031.68     41.31 o
   1   6   6        0.99        2.57      8.80 o
   2   6   6      121.13      153.95     10.93 o
   3   6   6       43.37       51.33      8.51 o
   4   6   6     2245.98     2190.83     22.32 o
   5   6   6      150.25      163.25      9.72 o
   6   6   6     2002.99     1918.15     33.84 o
   7   6   6       36.09       39.52      8.86 o
   8   6   6      475.15      484.67     17.13 o
   9   6   6      208.97      204.62     10.73 o
  10   6   6       52.69       50.03     10.24 o
  11   6   6      543.06      548.98     19.28 o
  12   6   6     1308.51     1296.80     26.38 o
  13   6   6      701.82      682.54     21.41 o
  14   6   6     1636.72     1535.83     30.18 o
  15   6   6       35.06       25.16     13.22 o
  16   6   6      106.49      120.77     15.38 o
  17   6   6       94.69       78.47     19.71 o
  18   6   6      500.35      512.79     41.76 o
  19   6   6        4.08        2.16     21.32 o
  20   6   6      127.56      164.19     25.28 o
  21   6   6        0.20      -18.71     24.11 o
   1   7   6      241.38      293.34     13.78 o
   2   7   6     2835.47     2799.85     26.23 o
   3   7   6       13.43       26.21      9.31 o
   4   7   6     1324.35     1359.95     22.49 o
   5   7   6      137.10      145.76     11.93 o
   6   7   6     2023.97     1943.20     36.16 o
   7   7   6     2137.33     2029.29     26.33 o
   8   7   6       65.84       84.67     11.57 o
   9   7   6      457.24      413.18     20.67 o
  10   7   6      879.74      943.93     24.18 o
  11   7   6      893.70      806.50     23.94 o
  12   7   6       31.43        9.82     13.39 o
  13   7   6        5.29       18.64     14.19 o
  14   7   6      126.91      118.04     16.35 o
  15   7   6       14.93        2.13     15.51 o
  16   7   6       60.00       28.54     27.90 o
  17   7   6      172.11      157.19     30.08 o
  18   7   6       31.42       57.54     25.82 o
  19   7   6      104.68       42.00     26.93 o
  20   7   6      601.94      580.07     62.17 o
   0   8   6      115.58      115.02     18.96 o
   1   8   6      298.07      299.12     15.15 o
   2   8   6       99.26       83.71     11.23 o
   3   8   6      176.86      176.03     12.48 o
   4   8   6     2876.53     2678.66     45.22 o
   5   8   6       82.01       76.52     12.14 o
   6   8   6     2770.81     2603.14     30.05 o
   7   8   6        0.43       -3.34     11.22 o
   8   8   6      159.20      172.70     13.72 o
   9   8   6       70.07       77.96     12.70 o
  10   8   6      428.76      409.15     20.78 o
  11   8   6       10.78        8.81     15.20 o
  12   8   6      522.51      517.30     26.46 o
  13   8   6       15.78      -10.75     16.29 o
  14   8   6       49.10       43.06     16.32 o
  15   8   6       28.44       23.02     21.13 o
  16   8   6       19.71        5.74     22.11 o
  17   8   6        4.31      -25.74     30.00 o
  18   8   6       19.83        5.22     32.51 o
   1   9   6       96.09       76.93     11.89 o
   2   9   6      229.77      236.78     13.86 o
   3   9   6      147.10      130.04     18.23 o
   4   9   6     1118.46     1130.99     23.89 o
   5   9   6       21.37       -2.57     11.87 o
   6   9   6        0.24       -4.20     11.95 o
   7   9   6      639.10      605.72     21.76 o
   8   9   6       72.55       44.37     13.34 o
   9   9   6       62.12       63.04     13.81 o
  10   9   6      842.45      828.74     27.13 o
  11   9   6       25.13       -1.01     17.12 o
  12   9   6       23.55       19.34     17.66 o
  13   9   6       86.76       78.94     20.07 o
  14   9   6      308.19      274.42     23.92 o
  15   9   6       58.99       28.65     21.07 o
  16   9   6        5.50       -5.49     25.09 o
  17   9   6       22.02      -34.69     34.69 o
   0  10   6      463.58      473.38     29.61 o
   1  10   6       52.74       48.74     14.56 o
   2  10   6      396.89      387.80     20.75 o
   3  10   6      208.63      204.92     18.03 o
   4  10   6       13.60       14.06     15.19 o
   5  10   6        0.19       -8.06     14.71 o
   6  10   6      354.40      396.48     21.37 o
   7  10   6        1.70        3.14     15.27 o
   8  10   6       35.58       48.51     16.46 o
   9  10   6      104.35      127.96     17.91 o
  10  10   6      469.88      466.34     27.00 o
  11  10   6       15.93       29.64     22.55 o
  12  10   6      441.51      431.78     31.65 o
  13  10   6       56.78       51.92     24.63 o
  14  10   6       10.14        9.78     26.20 o
  15  10   6      319.13      337.06     33.08 o
   1  11   6      268.23      287.27     20.80 o
   2  11   6       91.69      114.54     18.03 o
   3  11   6       13.42       14.63     16.40 o
   4  11   6      131.22      134.75     18.62 o
   5  11   6       14.29       -0.31     16.70 o
   6  11   6       25.83       26.36     17.24 o
   7  11   6        1.77        6.99     17.23 o
   8  11   6       86.39      118.78     19.61 o
   9  11   6        1.59       17.73     18.04 o
  10  11   6      167.04      176.42     23.43 o
  11  11   6        2.01       17.78     24.95 o
  12  11   6       29.08       33.16     26.86 o
  13  11   6       38.15       12.50     28.22 o
   0  12   6      219.34      311.38     35.26 o
   1  12   6        0.00        6.42     19.51 o
   2  12   6       14.25       20.15     18.30 o
   3  12   6        6.07       25.57     18.43 o
   4  12   6        0.39       18.22     18.58 o
   5  12   6      487.11      508.58     27.34 o
   6  12   6       43.47       84.34     20.07 o
   7  12   6       30.53       17.94     19.38 o
   8  12   6       29.25       25.15     20.02 o
   9  12   6       25.98       15.80     23.18 o
  10  12   6       15.50       42.34     25.44 o
   1  13   6        4.13       44.51     22.68 o
   2  13   6      365.51      344.39     28.02 o
   3  13   6      191.76      280.66     41.79 o
   4  13   6      568.44      629.59     32.00 o
   5  13   6      236.90      260.35     25.28 o
   1   1   7     2882.30     2665.86     30.47 o
   2   1   7     1133.18     1130.19     13.54 o
   3   1   7     3974.83     3863.30     43.16 o
   4   1   7       50.00       85.67      5.12 o
   5   1   7       97.36       66.29      5.06 o
   6   1   7     3035.19     3151.04     17.71 o
   7   1   7     5227.06     5156.03     28.64 o
   8   1   7      499.66      462.54     13.37 o
   9   1   7      262.17      278.00     10.92 o
  10   1   7       86.33      107.03      9.12 o
  11   1   7     2031.35     2016.76     34.16 o
  12   1   7        8.99        4.60      9.05 o
  13   1   7     2374.62     2280.77     28.42 o
  14   1   7      256.14      284.78     13.36 o
  15   1   7       25.80       33.01     10.82 o
  16   1   7       43.22       29.99     11.38 o
  17   1   7      686.45      673.16     31.83 o
  18   1   7        0.06      -11.12     14.84 o
  19   1   7        5.44       -5.04     15.58 o
  20   1   7      256.81      262.54     21.12 o
  21   1   7      449.67      465.44     24.93 o
  22   1   7      657.43      714.24     44.69 o
  23   1   7       70.45       53.85     24.89 o
   0   2   7      439.27      507.10     15.49 o
   1   2   7      928.65      938.92     12.80 o
   2   2   7      839.43      853.50     14.49 o
   3   2   7      123.26      166.82      6.62 o
   4   2   7      709.80      818.67     10.54 o
   5   2   7        1.89        6.10      4.62 o
   6   2   7      149.86      151.35      6.29 o
   7   2   7      223.77      227.77      8.02 o
   8   2   7      368.88      400.20     11.47 o
   9   2   7       74.43       65.55      8.07 o
  10   2   7      105.92       90.49      9.59 o
  11   2   7      357.63      429.96     18.09 o
  12   2   7     1784.57     1809.80     33.77 o
  13   2   7       82.44       85.58     10.60 o
  14   2   7        0.01       -1.33      9.67 o
  15   2   7      127.45      134.34     12.18 o
  16   2   7       21.69        8.82     11.14 o
  17   2   7        0.10      -10.66     12.49 o
  18   2   7        4.16        6.06     15.41 o
  19   2   7       28.86       22.70     16.58 o
  20   2   7        7.78        5.94     17.21 o
  21   2   7        1.25      -18.00     18.30 o
  22   2   7       25.80       47.59     20.74 o
   1   3   7      407.76      394.59     11.30 o
   2   3   7     3142.58     3030.11     38.37 o
   3   3   7     3134.92     3200.65     30.23 o
   4   3   7      155.95      117.42      5.88 o
   5   3   7     6695.61     6638.71     56.45 o
   6   3   7     1720.13     1856.27     26.23 o
   7   3   7     4514.86     4348.41     57.78 o
   8   3   7        8.57        7.77      5.68 o
   9   3   7      201.31      233.18      8.53 o
  10   3   7      129.93      149.03      9.90 o
  11   3   7      932.43      938.34     24.80 o
  12   3   7      406.63      402.58     16.35 o
  13   3   7     1403.88     1349.21     26.49 o
  14   3   7      397.70      430.46     17.44 o
  15   3   7      564.87      583.28     18.98 o
  16   3   7       63.32       78.54     12.29 o
  17   3   7      401.40      435.11     19.86 o
  18   3   7      678.99      707.69     27.03 o
  19   3   7      307.91      309.63     20.98 o
  20   3   7       42.06       34.69     18.09 o
  21   3   7        4.90       -0.75     18.87 o
  22   3   7       30.92       32.27     20.38 o
   0   4   7       38.36       26.54     12.54 o
   1   4   7     2387.82     2481.35     21.42 o
   2   4   7      173.38      147.69      8.42 o
   3   4   7     1064.06     1121.24     14.53 o
   4   4   7     2231.48     2449.03     16.51 o
   5   4   7       86.41      115.21      6.38 o
   6   4   7      387.24      428.38     11.67 o
   7   4   7       27.20       30.79      6.35 o
   8   4   7      699.60      714.39     13.11 o
   9   4   7       79.31       56.27      7.89 o
  10   4   7      432.39      493.25     14.32 o
  11   4   7     1108.89     1121.02     19.71 o
  12   4   7      636.04      648.86     18.07 o
  13   4   7      370.23      405.04     16.96 o
  14   4   7        1.16       -2.09     10.13 o
  15   4   7      845.42      835.04     20.72 o
  16   4   7      195.26      182.08     13.96 o
  17   4   7      244.19      255.36     16.61 o
  18   4   7       12.33      -15.36     15.36 o
  19   4   7      266.61      263.00     21.20 o
  20   4   7       14.99       11.41     20.85 o
  21   4   7       10.73       20.15     27.48 o
  22   4   7      194.71      239.52     27.74 o
   1   5   7     1255.01     1104.95     17.91 o
   2   5   7     1632.01     1606.35     20.07 o
   3   5   7     1375.88     1474.91     17.11 o
   4   5   7       77.97       78.25      7.31 o
   5   5   7      130.73      108.60      7.90 o
   6   5   7        0.26       -0.08      6.61 o
   7   5   7      543.05      535.50     13.51 o
   8   5   7      731.71      707.32     13.98 o
   9   5   7      558.54      526.53     13.88 o
  10   5   7      315.13      304.75     12.16 o
  11   5   7     1451.38     1399.51     23.70 o
  12   5   7     1489.06     1440.04     24.42 o
  13   5   7      202.19      220.64     14.33 o
  14   5   7      406.84      390.46     17.11 o
  15   5   7       11.61       10.88     12.45 o
  16   5   7      518.83      504.27     21.98 o
  17   5   7      301.66      334.15     19.99 o
  18   5   7       77.39       51.50     19.68 o
  19   5   7      427.73      433.20     26.82 o
  20   5   7      255.94      260.75     30.85 o
  21   5   7       69.99       91.80     25.25 o
   0   6   7      993.68     1022.37     33.45 o
   1   6   7      205.64      204.81     11.64 o
   2   6   7      737.27      794.62     18.33 o
   3   6   7      193.99      205.14     10.63 o
   4   6   7       31.53       36.84      8.76 o
   5   6   7      267.89      251.29     12.33 o
   6   6   7      215.12      230.13     12.25 o
   7   6   7       32.39       45.88      9.33 o
   8   6   7      244.06      239.74     11.70 o
   9   6   7       77.32       59.53     10.12 o
  10   6   7      536.23      516.75     17.31 o
  11   6   7       14.53       16.92     11.19 o
  12   6   7      394.60      398.31     17.69 o
  13   6   7      151.64      133.02     13.88 o
  14   6   7      508.71      471.98     20.73 o
  15   6   7       65.95       57.14     14.09 o
  16   6   7      131.09       88.96     15.29 o
  17   6   7        1.63      -11.17     16.02 o
  18   6   7       10.46       29.47     20.66 o
  19   6   7        3.87        2.46     21.42 o
  20   6   7        0.01       15.19     23.24 o
   1   7   7      109.35      134.50     12.16 o
   2   7   7      311.12      353.59     16.31 o
   3   7   7       24.65       21.64      9.40 o
   4   7   7      152.35      160.51     11.38 o
   5   7   7      798.05      750.20     19.69 o
   6   7   7      722.46      707.98     19.48 o
   7   7   7     1494.44     1453.10     35.35 o
   8   7   7       40.04       31.66     11.07 o
   9   7   7       64.77       78.00     11.96 o
  10   7   7      595.38      529.40     21.51 o
  11   7   7      219.37      235.53     18.53 o
  12   7   7      171.65      146.21     16.00 o
  13   7   7      687.26      669.75     25.16 o
  14   7   7      346.64      327.21     19.80 o
  15   7   7      701.06      728.38     27.25 o
  16   7   7      257.79      227.80     20.24 o
  17   7   7       98.07       84.92     20.86 o
  18   7   7      268.09      214.27     40.57 o
  19   7   7      478.03      493.87     35.57 o
   0   8   7      117.55      116.13     19.11 o
   1   8   7       80.41       64.05     12.61 o
   2   8   7       29.94       23.67     10.69 o
   3   8   7      269.89      309.67     13.88 o
   4   8   7        1.31      -10.88     10.88 o
   5   8   7     1881.18     1933.72     27.08 o
   6   8   7      176.52      180.29     14.60 o
   7   8   7      317.58      330.90     15.96 o
   8   8   7      607.31      553.54     20.23 o
   9   8   7      482.10      467.46     19.96 o
  10   8   7      186.75      186.24     16.07 o
  11   8   7      264.94      226.22     19.75 o
  12   8   7        0.26       -7.30     16.12 o
  13   8   7        4.00       10.04     16.90 o
  14   8   7       18.36       14.85     18.47 o
  15   8   7       94.17      103.31     18.42 o
  16   8   7       21.77       11.02     19.98 o
  17   8   7        7.56      -16.05     21.41 o
  18   8   7       83.24       55.77     34.78 o
   1   9   7      745.81      755.73     20.47 o
   2   9   7       53.51       56.17     11.86 o
   3   9   7       10.33        7.50     11.80 o
   4   9   7       89.71       82.96     13.35 o
   5   9   7      152.50      138.45     14.09 o
   6   9   7     1004.04      896.35     23.29 o
   7   9   7      381.39      365.73     17.80 o
   8   9   7       60.19       59.21     14.99 o
   9   9   7      446.87      424.43     19.60 o
  10   9   7      104.71       80.49     16.18 o
  11   9   7      274.97      276.19     22.36 o
  12   9   7      843.57      855.53     32.14 o
  13   9   7      337.61      360.25     25.42 o
  14   9   7       27.07       36.18     20.36 o
  15   9   7        2.16      -20.57     20.57 o
  16   9   7      100.85       83.18     28.54 o
  17   9   7      205.29      169.87     38.84 o
   0  10   7        0.03        0.37     19.27 o
   1  10   7      315.06      332.29     19.39 o
   2  10   7        4.23        5.22     15.22 o
   3  10   7      652.76      651.91     25.90 o
   4  10   7      182.82      188.13     18.22 o
   5  10   7      106.19      109.57     17.08 o
   6  10   7      660.17      625.62     26.20 o
   7  10   7        7.04        5.30     15.51 o
   8  10   7        5.13       15.47     14.49 o
   9  10   7       42.99       27.10     16.35 o
  10  10   7       33.04        8.41     16.25 o
  11  10   7       48.45       27.45     23.24 o
  12  10   7        1.87       10.68     20.09 o
  13  10   7       76.70       53.97     21.90 o
  14  10   7        0.02       -9.93     22.02 o
  15  10   7      367.01      484.04     30.70 o
   1  11   7        7.94       16.44     16.84 o
   2  11   7       27.48       21.36     17.01 o
   3  11   7       35.79       28.83     17.11 o
   4  11   7       29.39       30.97     17.37 o
   5  11   7       30.62        0.59     17.16 o
   6  11   7       41.18       58.82     17.71 o
   7  11   7      106.42      107.65     18.93 o
   8  11   7      245.08      242.72     21.25 o
   9  11   7      292.37      314.22     25.57 o
  10  11   7       12.22        9.81     24.51 o
  11  11   7       59.04       27.45     26.58 o
  12  11   7       78.08       70.98     33.99 o
  13  11   7      625.64      615.46     41.22 o
   0  12   7        8.87       39.05     29.01 o
   1  12   7        0.06        7.60     19.80 o
   2  12   7        0.05        9.08     18.66 o
   3  12   7      101.48      117.83     20.45 o
   4  12   7       70.96      105.02     20.20 o
   5  12   7       78.89      105.98     22.95 o
   6  12   7      140.22      169.72     23.92 o
   7  12   7       42.96       66.53     20.70 o
   8  12   7        4.81        3.69     20.08 o
   9  12   7      162.61      176.66     25.96 o
   1  13   7        3.24       13.88     22.70 o
   2  13   7        0.17        6.24     22.81 o
   3  13   7      262.65      283.77     27.57 o
   4  13   7       12.77       52.65     22.68 o
   0   0   8       28.90       43.68     15.08 o
   1   0   8      472.77      508.22     25.03 o
   2   0   8     4400.93     4487.86     43.67 o
   3   0   8    10342.84     9799.52    361.91 o
   4   0   8     1967.37     1900.38     26.35 o
   5   0   8     5425.17     5720.82     33.83 o
   6   0   8     5895.08     5840.99     36.96 o
   7   0   8       69.42       89.24     10.89 o
   8   0   8      282.85      305.66     18.99 o
   9   0   8      263.75      248.22     17.73 o
  10   0   8      231.89      287.72     19.32 o
  11   0   8     2901.09     2911.60     57.06 o
  12   0   8      475.07      484.57     25.76 o
  13   0   8     1114.60     1134.15     39.95 o
  14   0   8      175.84      174.17     16.97 o
  15   0   8        2.43       -2.02     14.80 o
  16   0   8      534.58      526.41     27.46 o
  17   0   8     1998.59     2051.55     43.91 o
  18   0   8     1280.98     1261.44     49.22 o
  19   0   8      110.13      141.55     29.97 o
  20   0   8      739.01      791.65     48.29 o
  21   0   8     1014.05      984.04     53.00 o
  22   0   8       23.56       45.88     27.07 o
   1   1   8       83.38       88.45      6.70 o
   2   1   8        5.60       12.12      5.75 o
   3   1   8     3426.51     3531.02     52.60 o
   4   1   8      207.06      190.17      6.50 o
   5   1   8     2820.73     2946.09     23.20 o
   6   1   8       41.94       30.79      5.21 o
   7   1   8      203.99      246.84      8.28 o
   8   1   8       93.36      100.46      8.30 o
   9   1   8       15.35       42.71      8.16 o
  10   1   8      570.86      520.65     15.57 o
  11   1   8       36.07       39.72      9.13 o
  12   1   8     1297.89     1283.13     20.80 o
  13   1   8       23.54       35.33     10.32 o
  14   1   8       24.12       10.80     10.38 o
  15   1   8        0.02        0.83     10.76 o
  16   1   8      147.51      154.27     13.54 o
  17   1   8        0.69        1.37     13.56 o
  18   1   8       88.34      113.77     19.29 o
  19   1   8        6.89       -9.28     16.32 o
  20   1   8       85.25      109.67     19.34 o
  21   1   8      464.85      462.39     26.04 o
  22   1   8        0.16      -10.33     20.33 o
   0   2   8       98.30      193.71     11.69 o
   1   2   8     1660.17     1676.70     16.43 o
   2   2   8     2491.60     2471.56     29.67 o
   3   2   8    17632.09    17486.87    153.62 o
   4   2   8        1.11       21.07      4.85 o
   5   2   8     2382.47     2453.21     25.47 o
   6   2   8      126.43       92.08      6.10 o
   7   2   8     2466.92     2435.52     17.20 o
   8   2   8       56.52       78.54      6.39 o
   9   2   8      964.15      867.49     16.43 o
  10   2   8      107.87      119.65      9.72 o
  11   2   8      201.97      201.43     11.22 o
  12   2   8      233.53      215.96     12.99 o
  13   2   8     5632.71     5585.54     69.34 o
  14   2   8      171.33      165.41     12.15 o
  15   2   8      288.32      303.48     14.27 o
  16   2   8        0.19       14.59     11.38 o
  17   2   8       51.21       42.40     12.47 o
  18   2   8      258.22      278.66     19.70 o
  19   2   8     1684.53     1702.46     34.99 o
  20   2   8      118.77      132.56     19.48 o
  21   2   8      152.23      132.71     22.78 o
  22   2   8       13.27       10.90     20.80 o
   1   3   8       27.25       23.38      6.19 o
   2   3   8        9.08       11.17      5.19 o
   3   3   8        2.21        3.23      4.91 o
   4   3   8     1508.19     1477.32     13.50 o
   5   3   8       60.32       78.26      5.80 o
   6   3   8     1039.22     1058.90     17.49 o
   7   3   8        2.55        3.50      5.77 o
   8   3   8        7.20       14.42      6.28 o
   9   3   8      559.26      561.25     13.97 o
  10   3   8     1793.13     1779.71     31.18 o
  11   3   8      355.36      332.99     14.04 o
  12   3   8     1159.17     1144.90     20.53 o
  13   3   8       74.66       63.11     10.72 o
  14   3   8       83.84       93.45     11.56 o
  15   3   8        9.37        7.76     10.81 o
  16   3   8      801.95      790.31     21.35 o
  17   3   8       28.05       15.55     14.49 o
  18   3   8       54.21       68.05     16.77 o
  19   3   8       27.35       12.24     16.69 o
  20   3   8      104.08       86.73     19.22 o
  21   3   8       18.26       21.38     19.81 o
  22   3   8        0.03       27.34     21.33 o
   0   4   8       14.19       -0.34      9.29 o
   1   4   8      696.07      635.73     14.26 o
   2   4   8        1.07        1.70      5.51 o
   3   4   8     2357.04     2294.79     24.32 o
   4   4   8     2553.11     2419.00     22.24 o
   5   4   8     1500.90     1576.84     21.92 o
   6   4   8     1436.14     1307.53     16.69 o
   7   4   8       34.70       52.95      6.93 o
   8   4   8      837.69      885.24     16.56 o
   9   4   8       24.11       21.01      8.07 o
  10   4   8      109.84      125.98     10.55 o
  11   4   8     1717.45     1677.46     25.66 o
  12   4   8     1358.53     1366.65     21.77 o
  13   4   8        8.77        2.44     10.15 o
  14   4   8       19.86       15.26     10.72 o
  15   4   8      291.92      291.74     14.90 o
  16   4   8        1.50      -10.06     11.73 o
  17   4   8      558.06      536.11     21.17 o
  18   4   8        6.82      -14.07     17.80 o
  19   4   8      151.51      151.87     21.96 o
  20   4   8        0.27      -10.95     20.55 o
  21   4   8      641.92      678.75     46.45 o
   1   5   8     1854.41     1855.03     27.28 o
   2   5   8     1280.32     1412.33     19.75 o
   3   5   8      190.37      191.41      9.25 o
   4   5   8        9.03        4.00      6.91 o
   5   5   8      985.43     1014.70     15.46 o
   6   5   8      236.23      245.10     10.58 o
   7   5   8        5.32        2.83      8.08 o
   8   5   8      193.74      219.23     10.84 o
   9   5   8       27.14       20.27      9.31 o
  10   5   8       92.52       89.83     11.65 o
  11   5   8     1180.82     1134.61     22.62 o
  12   5   8       82.67       89.37     12.28 o
  13   5   8      273.08      272.91     15.24 o
  14   5   8      412.19      356.14     17.09 o
  15   5   8       15.28       11.62     13.15 o
  16   5   8      133.97      141.93     15.54 o
  17   5   8      177.50      174.85     18.37 o
  18   5   8       68.49       49.29     20.00 o
  19   5   8       37.42       47.71     21.28 o
  20   5   8       64.86       43.53     22.76 o
  21   5   8       22.58        4.53     23.94 o
   0   6   8      445.79      439.50     24.01 o
   1   6   8      298.27      302.44     13.51 o
   2   6   8      321.24      321.01     14.77 o
   3   6   8     2062.09     2054.88     25.30 o
   4   6   8       96.92       80.84      9.61 o
   5   6   8      262.17      277.71     12.18 o
   6   6   8       11.01        6.64      9.52 o
   7   6   8      587.33      592.32     18.22 o
   8   6   8       79.94       86.71     11.32 o
   9   6   8      425.57      422.61     20.30 o
  10   6   8       42.39       42.54     12.39 o
  11   6   8      309.84      293.81     15.22 o
  12   6   8     1064.65     1037.46     23.60 o
  13   6   8       72.37       64.99     13.30 o
  14   6   8       85.32      102.06     14.61 o
  15   6   8       28.76        0.53     14.03 o
  16   6   8        0.84       -3.07     14.28 o
  17   6   8        0.38      -13.97     16.54 o
  18   6   8       12.59      -15.24     23.85 o
  19   6   8      225.64      251.23     25.99 o
  20   6   8        0.36       -3.99     23.71 o
   1   7   8      145.26      150.24     12.80 o
   2   7   8       25.09       16.13     10.83 o
   3   7   8      111.62      117.84     11.17 o
   4   7   8     1061.29     1034.06     23.31 o
   5   7   8      907.88      962.69     21.12 o
   6   7   8      139.48      138.21     12.54 o
   7   7   8        9.03      -10.45     10.45 o
   8   7   8       98.94      112.44     12.26 o
   9   7   8       48.62       62.18     13.40 o
  10   7   8      958.33      964.81     28.79 o
  11   7   8     1658.19     1531.94     47.79 o
  12   7   8      710.02      717.22     37.44 o
  13   7   8       58.91       39.91     15.50 o
  14   7   8        5.89      -14.26     15.38 o
  15   7   8       18.63       15.32     16.61 o
  16   7   8        2.36       11.60     17.28 o
  17   7   8      176.00      258.92     24.35 o
  18   7   8      245.69      252.89     30.64 o
  19   7   8       33.28       47.33     28.94 o
   0   8   8       63.56       55.76     17.68 o
   1   8   8       98.19       87.34     12.97 o
   2   8   8      589.41      546.78     18.35 o
   3   8   8     2547.36     2516.51     29.18 o
   4   8   8      284.34      290.29     14.02 o
   5   8   8      365.15      357.59     16.55 o
   6   8   8      363.84      358.37     16.69 o
   7   8   8       41.01       44.87     12.06 o
   8   8   8      129.73      107.68     13.27 o
   9   8   8      269.32      302.15     20.32 o
  10   8   8       31.55       22.69     16.19 o
  11   8   8      399.84      413.42     23.45 o
  12   8   8      988.12      998.03     32.12 o
  13   8   8      617.44      592.44     29.41 o
  14   8   8       91.73       71.38     19.72 o
  15   8   8      167.16      149.54     22.35 o
  16   8   8        2.27      -20.68     26.19 o
  17   8   8       16.15        1.95     21.83 o
  18   8   8        4.63        4.55     28.00 o
   1   9   8       51.55       53.23     12.03 o
   2   9   8      128.08      134.25     13.07 o
   3   9   8      839.45      792.66     21.19 o
   4   9   8       15.15       22.59     12.70 o
   5   9   8     2493.05     2369.19     50.31 o
   6   9   8       62.54       77.06     13.64 o
   7   9   8      120.29      107.35     14.42 o
   8   9   8       23.82       27.06     13.45 o
   9   9   8        1.11       -7.65     14.82 o
  10   9   8        9.00        2.87     19.66 o
  11   9   8      451.86      463.99     25.66 o
  12   9   8      155.65      183.73     21.85 o
  13   9   8       91.22       58.29     20.73 o
  14   9   8       90.30       52.59     24.02 o
  15   9   8       79.83       18.36     21.56 o
  16   9   8        3.16       -2.65     22.60 o
   0  10   8       14.33       19.15     25.74 o
   1  10   8        0.01       -2.42     13.98 o
   2  10   8      411.21      401.89     19.79 o
   3  10   8      801.99      754.10     23.88 o
   4  10   8       11.27       21.95     13.98 o
   5  10   8      115.28       88.46     15.15 o
   6  10   8        9.95        0.11     14.09 o
   7  10   8        0.18      -13.99     13.99 o
   8  10   8        5.83       20.40     14.65 o
   9  10   8       60.33       78.14     17.71 o
  10  10   8        1.82      -14.93     19.12 o
  11  10   8       86.27       91.26     24.87 o
  12  10   8        0.06       -5.21     21.25 o
  13  10   8       39.37       18.56     21.87 o
  14  10   8       25.83       -3.77     22.72 o
   1  11   8       68.83       71.44     16.86 o
   2  11   8       41.10       32.23     17.29 o
   3  11   8        6.03      -12.50     16.68 o
   4  11   8        1.69       -0.65     16.71 o
   5  11   8      191.05      203.42     33.48 o
   6  11   8        8.07        8.64     17.69 o
   7  11   8      272.15      278.43     21.72 o
   8  11   8      198.21      225.26     27.81 o
   9  11   8        2.88       15.80     21.58 o
  10  11   8       70.59       62.49     26.95 o
  11  11   8      165.72      188.10     31.00 o
  12  11   8        0.28      -27.51     27.51 o
   0  12   8        6.78       26.38     45.32 o
   1  12   8       11.25       17.95     19.22 o
   2  12   8      147.14      150.00     21.09 o
   3  12   8       69.42       52.47     21.64 o
   4  12   8        3.44        3.54     19.16 o
   5  12   8      214.98      267.11     23.56 o
   6  12   8      146.20      199.68     22.68 o
   7  12   8       58.95       89.33     21.54 o
   8  12   8        2.83       25.71     23.45 o
   9  12   8       20.06       10.95     23.72 o
   1  13   8       10.84        3.72     23.40 o
   2  13   8      220.80      242.21     27.22 o
   1   1   9     7276.87     7169.62     44.62 o
   2   1   9     4846.51     4690.94     32.70 o
   3   1   9     1249.53     1329.34     19.25 o
   4   1   9      109.89       90.94      5.56 o
   5   1   9     1006.74     1032.72     12.90 o
   6   1   9       21.20       21.69      5.58 o
   7   1   9      449.73      478.77     10.99 o
   8   1   9     1519.68     1481.01     21.18 o
   9   1   9      300.30      336.24     13.63 o
  10   1   9     1259.92     1241.79     26.13 o
  11   1   9        1.28        6.39      9.02 o
  12   1   9     2222.98     2249.26     25.49 o
  13   1   9      142.16      157.06     12.04 o
  14   1   9      206.51      217.61     13.21 o
  15   1   9      409.65      413.68     18.43 o
  16   1   9     1577.14     1516.66     25.39 o
  17   1   9      509.01      524.21     22.91 o
  18   1   9      432.40      455.41     26.31 o
  19   1   9       16.83       11.99     16.79 o
  20   1   9      419.00      456.99     24.40 o
  21   1   9       17.31       22.58     19.73 o
  22   1   9      363.95      375.07     26.07 o
   0   2   9      607.19      668.83     18.43 o
   1   2   9        0.85        1.14      5.60 o
   2   2   9       34.80       39.29      6.87 o
   3   2   9      222.56      230.95      9.15 o
   4   2   9     2889.69     2987.57     19.62 o
   5   2   9      186.30      223.82      8.50 o
   6   2   9      367.55      380.87     10.43 o
   7   2   9      124.71      145.58      7.25 o
   8   2   9      414.52      470.40     11.55 o
   9   2   9       13.29       11.75      8.06 o
  10   2   9       23.05       15.40      8.75 o
  11   2   9      141.84      151.63     11.10 o
  12   2   9        0.53       -6.73      9.54 o
  13   2   9       73.34       81.62     11.95 o
  14   2   9       82.96       87.22     11.36 o
  15   2   9       65.98       54.72     11.69 o
  16   2   9       14.67       25.30     11.73 o
  17   2   9        0.97      -12.21     12.21 o
  18   2   9       91.83       55.95     15.22 o
  19   2   9       70.99       70.52     17.92 o
  20   2   9      225.30      260.62     21.97 o
  21   2   9        0.02       -9.84     19.49 o
  22   2   9       79.86       47.50     21.95 o
   1   3   9      403.48      410.05     12.33 o
   2   3   9      932.39      861.64     14.73 o
   3   3   9      124.45      118.00      7.02 o
   4   3   9     6966.34     6822.61     60.32 o
   5   3   9       77.85       93.97      6.37 o
   6   3   9     1340.85     1545.95     14.72 o
   7   3   9      982.10     1054.63     14.18 o
   8   3   9     2056.99     1999.70     19.74 o
   9   3   9      117.38      128.14      9.78 o
  10   3   9      661.78      655.40     17.13 o
  11   3   9      269.74      237.30     12.05 o
  12   3   9      746.23      784.30     18.98 o
  13   3   9      305.41      332.83     14.05 o
  14   3   9      630.22      703.59     19.73 o
  15   3   9       31.52       31.32     11.81 o
  16   3   9      453.17      460.70     20.06 o
  17   3   9       96.22       84.95     13.74 o
  18   3   9        6.47        3.90     14.45 o
  19   3   9      103.58       87.66     18.63 o
  20   3   9      111.48      109.23     20.24 o
  21   3   9       19.49       30.53     20.47 o
   0   4   9        5.96        9.75     10.37 o
   1   4   9      104.60      112.08      8.76 o
   2   4   9     1566.34     1611.25     16.64 o
   3   4   9      209.10      267.14     10.81 o
   4   4   9     2321.32     2238.06     19.50 o
   5   4   9     2834.44     2732.96     18.97 o
   6   4   9     1421.19     1351.10     15.09 o
   7   4   9       17.88        9.68      7.02 o
   8   4   9       48.32       50.67      7.55 o
   9   4   9      457.19      507.61     15.39 o
  10   4   9        3.13       -1.75      9.13 o
  11   4   9      601.30      574.09     17.81 o
  12   4   9       60.58       44.72     10.75 o
  13   4   9       93.56       75.15     11.37 o
  14   4   9      185.54      175.25     13.22 o
  15   4   9       55.53       48.59     12.34 o
  16   4   9       26.90       24.17     13.57 o
  17   4   9       32.00       28.39     14.42 o
  18   4   9       16.66        1.29     16.12 o
  19   4   9       10.38       -4.26     19.67 o
  20   4   9      105.18      146.24     23.96 o
  21   4   9       23.04        2.48     23.17 o
   1   5   9     3673.04     3544.80     34.31 o
   2   5   9     1117.51     1088.40     27.00 o
   3   5   9     1100.57     1137.40     19.10 o
   4   5   9     1756.52     1657.47     18.12 o
   5   5   9      677.99      717.74     14.62 o
   6   5   9      313.00      322.30     12.33 o
   7   5   9      173.33      169.95     10.35 o
   8   5   9        0.69       -1.98      8.49 o
   9   5   9      191.31      175.53     12.45 o
  10   5   9      642.00      582.13     19.40 o
  11   5   9       51.60       53.26     11.63 o
  12   5   9      104.18      138.37     13.40 o
  13   5   9        4.67        2.01     11.94 o
  14   5   9      836.96      896.05     23.89 o
  15   5   9      187.22      175.48     15.85 o
  16   5   9      648.17      670.11     24.07 o
  17   5   9       43.65       29.79     15.47 o
  18   5   9       35.15       57.19     18.01 o
  19   5   9       62.69       46.21     21.79 o
  20   5   9       38.34       10.81     23.56 o
   0   6   9     4699.62     4391.39     63.46 o
   1   6   9      166.33      158.37     13.06 o
   2   6   9      280.89      269.82     15.28 o
   3   6   9      866.21      869.20     19.71 o
   4   6   9      434.90      446.05     15.96 o
   5   6   9      608.81      575.08     19.56 o
   6   6   9      147.38      177.64     12.40 o
   7   6   9       59.87       72.76     11.37 o
   8   6   9      173.00      178.82     12.60 o
   9   6   9      182.09      195.60     14.97 o
  10   6   9      756.71      723.71     25.93 o
  11   6   9      256.48      256.26     22.93 o
  12   6   9        1.10       -8.47     13.23 o
  13   6   9      963.67      914.02     26.56 o
  14   6   9        5.35        0.69     13.49 o
  15   6   9      101.39       83.56     15.24 o
  16   6   9      310.18      278.68     18.75 o
  17   6   9       95.94      110.64     18.25 o
  18   6   9       67.68       71.21     21.41 o
  19   6   9        9.97      -25.56     25.56 o
   1   7   9        1.70        9.37     11.26 o
   2   7   9     2177.75     2112.60     27.32 o
   3   7   9       77.78       87.09     10.98 o
   4   7   9     1691.61     1622.78     26.10 o
   5   7   9       21.31        7.57     10.08 o
   6   7   9       53.29       63.93     11.56 o
   7   7   9      197.82      183.13     13.47 o
   8   7   9     1065.19     1051.95     22.46 o
   9   7   9      169.36      165.59     15.47 o
  10   7   9      312.26      326.78     20.66 o
  11   7   9       19.24       25.41     15.56 o
  12   7   9      432.00      450.63     25.56 o
  13   7   9        2.16      -16.87     16.87 o
  14   7   9      458.48      454.55     23.22 o
  15   7   9       40.38       23.33     22.70 o
  16   7   9        0.48      -17.20     17.20 o
  17   7   9       13.21       10.80     18.86 o
  18   7   9       45.55       26.35     22.46 o
   0   8   9      592.51      581.03     34.68 o
   1   8   9      363.69      356.66     16.62 o
   2   8   9        4.64        3.48     11.79 o
   3   8   9       34.18       32.42     10.95 o
   4   8   9      279.33      274.45     14.04 o
   5   8   9       17.44       28.27     11.64 o
   6   8   9      664.19      641.98     20.75 o
   7   8   9     1293.53     1205.85     24.41 o
   8   8   9      117.65      123.45     13.83 o
   9   8   9      141.16      124.29     15.98 o
  10   8   9      295.20      317.46     21.70 o
  11   8   9        1.29       23.15     17.23 o
  12   8   9       93.82       86.25     19.48 o
  13   8   9      237.88      230.64     21.98 o
  14   8   9       15.88       -7.45     19.18 o
  15   8   9      157.89      124.10     22.38 o
  16   8   9       90.85       77.88     22.71 o
  17   8   9        0.00      -25.54     25.54 o
   1   9   9      978.90      873.02     24.17 o
   2   9   9       19.29       20.59     12.00 o
   3   9   9      445.18      426.86     17.54 o
   4   9   9       82.28      101.43     13.98 o
   5   9   9      125.03      108.55     14.43 o
   6   9   9      113.10      110.44     14.43 o
   7   9   9        8.95       -8.05     12.86 o
   8   9   9      485.41      482.57     23.75 o
   9   9   9        5.20        1.12     15.42 o
  10   9   9      120.32      112.49     19.95 o
  11   9   9        4.67      -13.76     18.25 o
  12   9   9      148.89      156.05     21.95 o
  13   9   9      149.80      123.37     21.87 o
  14   9   9       12.86       23.60     21.13 o
  15   9   9       54.81       53.91     22.90 o
  16   9   9       50.48       34.74     23.70 o
   0  10   9      144.01      168.64     23.78 o
   1  10   9       22.40       14.86     13.02 o
   2  10   9       15.04        5.30     13.04 o
   3  10   9       28.51        5.03     13.87 o
   4  10   9       24.08        7.20     13.97 o
   5  10   9        0.46       -4.39     14.35 o
   6  10   9      253.15      282.69     17.90 o
   7  10   9        0.09       -0.74     14.26 o
   8  10   9      138.14      162.33     19.14 o
   9  10   9      136.89      180.68     23.60 o
  10  10   9       83.17       66.83     21.49 o
  11  10   9       77.12       20.66     21.38 o
  12  10   9      322.04      333.86     27.27 o
  13  10   9        1.31      -22.30     22.30 o
  14  10   9        4.01      -23.45     23.45 o
   1  11   9      213.04      178.67     18.44 o
   2  11   9     1480.22     1408.54     33.92 o
   3  11   9      236.04      230.74     20.91 o
   4  11   9       17.54       22.79     17.66 o
   5  11   9       41.36       33.84     18.14 o
   6  11   9      527.76      597.39     27.14 o
   7  11   9        0.08        1.35     18.17 o
   8  11   9      219.18      220.08     25.26 o
   9  11   9        6.52        3.92     25.84 o
  10  11   9       84.26       96.25     67.24 o
  11  11   9        3.56      -26.33     26.33 o
   0  12   9      229.13      234.70     30.48 o
   1  12   9       16.17       35.30     19.90 o
   2  12   9        1.05        1.93     19.35 o
   3  12   9        0.86       11.34     19.40 o
   4  12   9       69.04       86.90     21.06 o
   5  12   9       23.73       18.25     20.34 o
   6  12   9      161.94      137.29     22.48 o
   7  12   9      175.97      235.33     27.71 o
   8  12   9        9.68       10.61     28.87 o
   0   0  10    11356.94    11914.65    117.51 o
   1   0  10      277.74      324.06     22.06 o
   2   0  10    10091.71     9897.37    135.58 o
   3   0  10     4814.13     5177.07     78.86 o
   4   0  10     2390.48     2519.60     39.31 o
   5   0  10     2881.44     2613.05     34.68 o
   6   0  10      825.16      811.09     15.95 o
   7   0  10     1064.09      959.88     19.63 o
   8   0  10      700.47      741.80     28.56 o
   9   0  10     7407.66     7114.67     59.93 o
  10   0  10     6771.49     6516.71    126.15 o
  11   0  10      941.66      955.78     29.43 o
  12   0  10     2149.50     2095.20     71.22 o
  13   0  10       46.25       73.41     20.98 o
  14   0  10      214.75      178.42     18.22 o
  15   0  10        8.28      -11.94     15.35 o
  16   0  10      598.19      591.37     28.26 o
  17   0  10       11.92       28.09     17.90 o
  18   0  10      586.75      583.69     30.58 o
  19   0  10       11.82        1.77     26.40 o
  20   0  10       81.97       84.21     31.90 o
  21   0  10      683.96      818.21     52.41 o
  22   0  10       78.14       64.07     28.34 o
   1   1  10       26.65       19.19      6.96 o
   2   1  10      421.01      523.66     13.62 o
   3   1  10     1555.94     1525.50     18.08 o
   4   1  10       11.94       15.97      6.85 o
   5   1  10     1215.27     1214.64     16.57 o
   6   1  10        1.36       -3.39      5.84 o
   7   1  10       33.14       39.27      6.61 o
   8   1  10      133.31      131.34      8.58 o
   9   1  10      111.25      111.87      9.95 o
  10   1  10      633.66      662.95     17.31 o
  11   1  10      127.09      149.65     11.77 o
  12   1  10       43.29       43.24     10.35 o
  13   1  10      539.49      511.50     18.11 o
  14   1  10       95.40       92.69     11.91 o
  15   1  10      826.46      817.05     21.30 o
  16   1  10      112.14      124.42     15.79 o
  17   1  10        0.04       -1.56     14.17 o
  18   1  10        8.80        3.54     14.11 o
  19   1  10        6.76      -15.65     16.95 o
  20   1  10       15.24       -3.11     18.63 o
  21   1  10       14.30        0.16     19.88 o
  22   1  10        0.05        0.23     21.15 o
   0   2  10      137.38      116.55     10.78 o
   1   2  10     6459.52     6272.49     94.40 o
   2   2  10       81.41       92.78      7.62 o
   3   2  10     1774.20     1667.58     21.00 o
   4   2  10     1009.28      921.50     13.72 o
   5   2  10      866.81      840.92     12.53 o
   6   2  10      110.44      119.31      7.67 o
   7   2  10        1.03       -1.32      6.20 o
   8   2  10       68.52       81.56      8.17 o
   9   2  10      155.39      148.53     10.45 o
  10   2  10      472.46      443.01     16.12 o
  11   2  10      108.30      121.67     11.03 o
  12   2  10      841.25      787.38     19.06 o
  13   2  10      294.16      302.53     14.93 o
  14   2  10     1024.66     1002.48     23.22 o
  15   2  10     2072.59     2033.11     27.58 o
  16   2  10      122.59       90.24     13.36 o
  17   2  10      946.11      975.25     24.23 o
  18   2  10      245.23      285.22     17.24 o
  19   2  10       90.33       57.56     21.32 o
  20   2  10       85.78       86.19     20.13 o
  21   2  10       48.21       46.04     20.58 o
   1   3  10      328.35      326.04     12.40 o
   2   3  10        9.76        8.01      6.96 o
   3   3  10      347.01      314.07     11.47 o
   4   3  10       40.73       40.73      6.73 o
   5   3  10       93.11      105.78      6.85 o
   6   3  10      338.38      405.60     12.06 o
   7   3  10      306.21      311.61     11.58 o
   8   3  10      175.45      202.82      9.76 o
   9   3  10      168.77      166.09     10.67 o
  10   3  10      158.93      154.56     11.06 o
  11   3  10      156.35      152.44     11.56 o
  12   3  10       82.14       82.15     10.82 o
  13   3  10       12.39        0.51     10.35 o
  14   3  10       51.08       45.13     11.76 o
  15   3  10       54.75       59.34     12.55 o
  16   3  10      171.00      162.48     14.43 o
  17   3  10        0.04      -13.04     13.04 o
  18   3  10      183.30      172.67     15.95 o
  19   3  10      147.49      169.52     20.27 o
  20   3  10       21.47      -13.26     19.15 o
  21   3  10      281.67      269.99     27.92 o
   0   4  10      302.03      322.08     25.90 o
   1   4  10      812.75      886.84     21.77 o
   2   4  10      257.46      275.44     11.28 o
   3   4  10        0.45       -2.69      6.51 o
   4   4  10      698.20      718.92     13.51 o
   5   4  10        5.10        7.72      6.48 o
   6   4  10     1423.23     1448.69     22.75 o
   7   4  10      920.91      874.35     15.42 o
   8   4  10      121.49      154.74     10.39 o
   9   4  10     1213.14     1179.94     19.99 o
  10   4  10     1378.81     1354.39     29.03 o
  11   4  10      812.59      803.92     19.16 o
  12   4  10      348.06      379.44     16.03 o
  13   4  10       42.35       26.33     12.23 o
  14   4  10       55.95       44.68     13.01 o
  15   4  10      861.21      820.01     24.17 o
  16   4  10      284.61      278.15     17.82 o
  17   4  10       82.84       93.06     16.11 o
  18   4  10        3.13      -10.06     16.80 o
  19   4  10      163.16      166.06     23.45 o
  20   4  10       14.27      -14.27     27.59 o
   1   5  10        0.61       -4.00      8.61 o
   2   5  10       65.21       57.39      9.53 o
   3   5  10       26.53       31.49      9.17 o
   4   5  10      920.94      977.85     20.56 o
   5   5  10      449.74      424.87     13.91 o
   6   5  10       18.18       20.72      8.71 o
   7   5  10        1.69       -4.77      8.78 o
   8   5  10        2.13       -9.87      9.87 o
   9   5  10       52.37       54.65     12.24 o
  10   5  10       99.82       93.48     13.82 o
  11   5  10        0.66       -2.63     11.29 o
  12   5  10       34.20       23.73     12.63 o
  13   5  10      178.03      144.46     15.90 o
  14   5  10      284.13      279.13     19.91 o
  15   5  10       50.34       47.85     14.46 o
  16   5  10        0.80       13.53     14.68 o
  17   5  10        9.20       -6.84     15.55 o
  18   5  10        3.43       -6.46     17.58 o
  19   5  10       14.88       -8.47     22.07 o
  20   5  10      403.53      440.56     30.55 o
   0   6  10      446.09      502.20     42.38 o
   1   6  10      250.36      246.21     12.97 o
   2   6  10      511.47      499.26     17.60 o
   3   6  10      536.14      534.10     18.19 o
   4   6  10       24.29       26.61      9.63 o
   5   6  10      777.69      725.91     17.88 o
   6   6  10      761.87      709.78     19.36 o
   7   6  10     1976.23     2010.00     26.10 o
   8   6  10      808.51      800.48     22.68 o
   9   6  10     2634.68     2539.81     37.96 o
  10   6  10       47.77       38.48     15.02 o
  11   6  10       74.05       55.82     16.03 o
  12   6  10      251.29      262.64     19.93 o
  13   6  10        8.89       17.08     14.90 o
  14   6  10      254.11      243.97     18.88 o
  15   6  10      222.42      213.88     19.39 o
  16   6  10       85.43       76.19     18.25 o
  17   6  10       75.98       78.32     19.24 o
  18   6  10       27.37       27.56     21.75 o
  19   6  10       31.49        2.12     27.32 o
   1   7  10      495.96      500.86     19.16 o
   2   7  10      215.78      213.53     13.78 o
   3   7  10        0.29       -2.28      9.87 o
   4   7  10      982.71     1014.47     20.30 o
   5   7  10      502.13      478.70     17.44 o
   6   7  10      627.80      549.27     19.38 o
   7   7  10        3.12       -3.42     11.10 o
   8   7  10      219.66      195.60     16.00 o
   9   7  10       31.86       19.22     15.38 o
  10   7  10     1040.24      944.03     37.19 o
  11   7  10       39.21       25.71     16.65 o
  12   7  10        2.12       -7.93     16.36 o
  13   7  10        3.81      -18.02     18.02 o
  14   7  10      163.19      151.58     20.80 o
  15   7  10       14.40      -19.23     19.23 o
  16   7  10       50.61       65.44     19.20 o
  17   7  10       65.01       68.58     20.38 o
  18   7  10       14.14       13.91     23.17 o
   0   8  10       25.09       13.99     17.22 o
   1   8  10      723.14      713.83     21.59 o
   2   8  10       25.21       20.67     12.32 o
   3   8  10      313.06      340.70     15.27 o
   4   8  10      423.40      397.36     16.58 o
   5   8  10       34.23       14.94     12.10 o
   6   8  10      346.84      319.31     16.53 o
   7   8  10       32.28       34.04     12.68 o
   8   8  10       56.24       32.89     14.71 o
   9   8  10       57.02       58.12     24.10 o
  10   8  10       29.10       42.19     20.64 o
  11   8  10       32.20        9.04     18.01 o
  12   8  10      215.10      264.31     22.84 o
  13   8  10       56.46       34.55     19.52 o
  14   8  10        8.55       -3.22     19.88 o
  15   8  10      344.76      321.63     26.08 o
  16   8  10       63.09       71.36     23.44 o
  17   8  10      292.58      286.06     27.86 o
   1   9  10        5.39      -12.80     12.80 o
   2   9  10       16.12        5.10     12.18 o
   3   9  10       58.01       59.69     12.85 o
   4   9  10      559.14      584.83     20.64 o
   5   9  10       60.77       58.58     13.84 o
   6   9  10        5.95       -4.83     13.37 o
   7   9  10        0.10       -0.80     13.35 o
   8   9  10       53.80       48.22     16.31 o
   9   9  10      103.83       92.99     19.42 o
  10   9  10      443.96      475.71     26.36 o
  11   9  10        3.16      -14.90     18.80 o
  12   9  10       26.89       32.71     20.67 o
  13   9  10      246.27      262.86     24.81 o
  14   9  10      165.59      168.45     29.18 o
  15   9  10      223.21      168.85     25.65 o
   0  10  10      215.45      183.26     25.00 o
   1  10  10        9.24      -11.66     13.21 o
   2  10  10       63.43       46.31     14.06 o
   3  10  10        3.72       10.94     13.58 o
   4  10  10        2.22      -13.97     13.97 o
   5  10  10       23.27       28.22     14.86 o
   6  10  10       29.02       15.04     14.89 o
   7  10  10      186.48      219.18     18.28 o
   8  10  10        0.36      -17.03     17.03 o
   9  10  10      694.60      689.53     33.44 o
  10  10  10       57.05       43.35     21.24 o
  11  10  10       94.04       64.91     22.86 o
  12  10  10      128.75      115.46     24.59 o
  13  10  10       17.85       40.81     24.12 o
   1  11  10      122.88      128.06     18.28 o
   2  11  10      149.58      184.62     20.75 o
   3  11  10       12.03       -1.85     17.62 o
   4  11  10      214.37      213.30     21.58 o
   5  11  10      267.30      289.37     22.54 o
   6  11  10        0.01       -0.81     18.15 o
   7  11  10        2.26       15.95     21.93 o
   8  11  10        0.02        0.34     22.04 o
   9  11  10        6.19      -25.31     25.31 o
  10  11  10        0.09        2.79     26.49 o
   0  12  10        7.80       18.64     26.99 o
   1  12  10       26.34       40.77     20.18 o
   2  12  10       81.41      103.85     21.35 o
   3  12  10      292.38      371.95     28.44 o
   4  12  10        0.40        7.73     20.21 o
   5  12  10      473.35      491.57     27.39 o
   6  12  10        3.65       -8.49     20.71 o
   1   1  11     4721.56     4609.74     39.82 o
   2   1  11       27.97       14.49      7.49 o
   3   1  11      884.17      742.21     15.63 o
   4   1  11     3334.45     3267.59     39.13 o
   5   1  11      562.20      531.89     11.99 o
   6   1  11     2853.69     2855.50     44.54 o
   7   1  11      766.19      739.01     14.95 o
   8   1  11      335.36      327.30     13.94 o
   9   1  11      105.30      115.47     12.19 o
  10   1  11     3006.33     2901.98     27.99 o
  11   1  11      498.02      513.57     17.62 o
  12   1  11      211.46      206.38     12.86 o
  13   1  11      958.86      996.86     21.37 o
  14   1  11      900.52      883.47     28.26 o
  15   1  11      213.93      225.04     14.81 o
  16   1  11      286.45      311.03     17.70 o
  17   1  11       90.17      108.17     15.20 o
  18   1  11        6.35       10.80     14.81 o
  19   1  11        4.36      -17.36     17.36 o
  20   1  11      216.70      191.89     21.97 o
  21   1  11       58.87       43.24     21.32 o
   0   2  11       11.37        1.20      9.42 o
   1   2  11       31.95       54.65      8.23 o
   2   2  11       50.33       55.15      7.67 o
   3   2  11      250.42      238.44     10.84 o
   4   2  11      500.70      504.51     12.50 o
   5   2  11        9.87        2.38      5.91 o
   6   2  11       49.11       39.49      7.30 o
   7   2  11       18.51       16.44      7.20 o
   8   2  11       39.60       32.47      9.10 o
   9   2  11      629.98      694.42     17.44 o
  10   2  11       88.59      112.06     10.83 o
  11   2  11      295.23      317.71     13.96 o
  12   2  11      577.99      563.48     18.30 o
  13   2  11      232.13      208.62     14.12 o
  14   2  11        7.41       13.10     11.85 o
  15   2  11       99.84      101.71     12.99 o
  16   2  11       56.57       58.76     13.08 o
  17   2  11        1.36       -8.65     13.15 o
  18   2  11       98.20       98.17     15.45 o
  19   2  11       13.28       18.27     18.00 o
  20   2  11       58.61       60.34     20.32 o
  21   2  11        0.05       12.74     20.93 o
   1   3  11       34.24       37.75      7.65 o
   2   3  11       82.70      100.64      8.68 o
   3   3  11       81.41       77.77      7.62 o
   4   3  11     2064.93     2022.32     19.54 o
   5   3  11      693.75      693.52     12.90 o
   6   3  11     1629.51     1652.14     21.10 o
   7   3  11     1172.87     1148.10     16.44 o
   8   3  11     1595.19     1559.87     34.71 o
   9   3  11       27.86       29.69      9.49 o
  10   3  11     2247.08     2097.62     36.08 o
  11   3  11       25.97       27.26     10.16 o
  12   3  11       77.30       62.76     11.11 o
  13   3  11      379.71      393.50     17.48 o
  14   3  11       50.61       58.68     12.04 o
  15   3  11       76.66       78.91     13.25 o
  16   3  11      131.93      155.88     14.79 o
  17   3  11       21.79        7.53     13.63 o
  18   3  11      287.57      305.32     18.32 o
  19   3  11      176.13      198.71     21.16 o
  20   3  11       99.16       73.54     23.58 o
  21   3  11       37.21       52.16     24.61 o
   0   4  11     1330.51     1195.65     29.69 o
   1   4  11      146.85      166.66     10.44 o
   2   4  11      595.26      601.52     14.18 o
   3   4  11        9.35       11.78      7.37 o
   4   4  11      148.10      159.09      9.23 o
   5   4  11      863.60      954.74     15.53 o
   6   4  11     2298.41     2276.88     24.96 o
   7   4  11      537.32      572.19     14.82 o
   8   4  11     2024.86     1985.74     22.84 o
   9   4  11       49.22       35.01     11.96 o
  10   4  11       31.31       39.48     11.30 o
  11   4  11      262.12      257.89     14.70 o
  12   4  11       33.16       29.45     12.11 o
  13   4  11        0.07       -4.22     11.90 o
  14   4  11        3.05       -7.90     12.53 o
  15   4  11      239.39      229.61     16.85 o
  16   4  11      114.66       88.16     15.47 o
  17   4  11       36.88       15.50     15.71 o
  18   4  11        1.69       -5.67     16.39 o
  19   4  11       26.28       18.41     21.65 o
  20   4  11        6.60       -7.90     23.10 o
   1   5  11     3869.08     3766.40     34.57 o
   2   5  11       27.25       34.83      9.76 o
   3   5  11      192.06      185.98     11.84 o
   4   5  11        0.21       -0.63      8.62 o
   5   5  11     2004.95     1936.26     24.89 o
   6   5  11      463.15      456.72     17.35 o
   7   5  11      956.21      951.33     20.39 o
   8   5  11      105.37       88.74     13.04 o
   9   5  11      311.85      283.41     16.54 o
  10   5  11      456.82      498.57     24.17 o
  11   5  11      964.64     1006.62     25.59 o
  12   5  11        8.25       12.16     12.29 o
  13   5  11      117.56      130.14     14.59 o
  14   5  11      316.86      350.73     18.31 o
  15   5  11       66.89       59.36     15.11 o
  16   5  11      281.38      271.12     18.71 o
  17   5  11      337.20      356.73     20.83 o
  18   5  11       48.61       43.98     17.73 o
  19   5  11      378.26      419.58     36.60 o
   0   6  11     1614.78     1503.56     74.78 o
   1   6  11        0.07        7.34     10.34 o
   2   6  11      452.52      446.11     18.09 o
   3   6  11       48.05       26.95     10.81 o
   4   6  11      163.62      186.40     11.93 o
   5   6  11      195.87      166.17     12.68 o
   6   6  11       14.23       15.05     10.57 o
   7   6  11        2.19       -8.49     10.59 o
   8   6  11      105.03      119.64     14.17 o
   9   6  11     1109.71     1038.98     28.66 o
  10   6  11       29.79       38.82     15.59 o
  11   6  11      131.31       81.92     17.27 o
  12   6  11        0.00      -11.13     15.57 o
  13   6  11       14.81        2.95     16.98 o
  14   6  11      250.25      237.90     19.22 o
  15   6  11      336.29      331.24     21.52 o
  16   6  11      165.47      143.63     19.84 o
  17   6  11        3.45        9.23     18.72 o
  18   6  11      339.46      347.61     27.76 o
   1   7  11      174.46      179.61     13.48 o
   2   7  11      588.38      576.89     19.79 o
   3   7  11      218.18      228.57     12.86 o
   4   7  11      390.71      382.04     15.28 o
   5   7  11       32.37       25.72     11.58 o
   6   7  11      625.57      524.35     19.30 o
   7   7  11      271.04      256.55     15.03 o
   8   7  11      133.78      100.61     15.12 o
   9   7  11      114.74       89.53     17.03 o
  10   7  11      955.35      916.31     45.92 o
  11   7  11        1.53      -16.29     16.29 o
  12   7  11       15.26       20.33     17.72 o
  13   7  11      137.04      133.85     20.20 o
  14   7  11       78.14       72.39     20.36 o
  15   7  11      143.24      131.84     22.32 o
  16   7  11      210.37      248.56     25.42 o
  17   7  11      142.77      122.90     24.47 o
   0   8  11      410.64      370.83     24.83 o
   1   8  11       30.67       22.11     12.48 o
   2   8  11        9.92       19.03     12.20 o
   3   8  11       22.94       19.85     11.45 o
   4   8  11      283.52      290.32     17.65 o
   5   8  11      196.25      207.16     15.05 o
   6   8  11      314.76      342.44     17.21 o
   7   8  11       57.81       48.98     13.31 o
   8   8  11      187.59      193.12     17.43 o
   9   8  11       96.43       94.39     18.63 o
  10   8  11       18.00        8.22     17.88 o
  11   8  11      431.54      390.72     24.62 o
  12   8  11      199.90      157.05     22.13 o
  13   8  11       12.01        1.90     19.92 o
  14   8  11       31.55        4.12     20.79 o
  15   8  11        8.33        2.97     34.51 o
  16   8  11        7.80      -17.40     22.47 o
   1   9  11      608.10      577.57     22.90 o
   2   9  11        0.10       -5.95     12.22 o
   3   9  11       35.53       45.85     12.97 o
   4   9  11      675.08      669.10     22.96 o
   5   9  11      166.10      147.31     15.64 o
   6   9  11       53.36       40.55     14.42 o
   7   9  11      254.24      244.74     19.26 o
   8   9  11      124.56       88.91     17.40 o
   9   9  11       10.89       -0.96     18.26 o
  10   9  11      157.40      194.83     25.14 o
  11   9  11      101.74       80.25     21.10 o
  12   9  11      603.00      583.02     33.22 o
  13   9  11       94.33      103.31     23.17 o
  14   9  11      295.71      322.64     27.83 o
   0  10  11     1487.07     1460.80     42.96 o
   1  10  11       94.87       87.52     14.69 o
   2  10  11      234.40      274.29     17.00 o
   3  10  11      571.85      582.50     24.02 o
   4  10  11       78.52       81.77     16.13 o
   5  10  11       37.89       19.22     15.30 o
   6  10  11        2.81      -11.89     15.24 o
   7  10  11        0.90       -5.48     17.14 o
   8  10  11       30.30       28.94     20.33 o
   9  10  11        4.67      -11.75     20.75 o
  10  10  11      217.63      203.26     25.39 o
  11  10  11       20.41       -5.19     22.35 o
  12  10  11       62.91       48.97     24.30 o
   1  11  11        0.02       -3.20     16.85 o
   2  11  11        0.56        2.18     17.07 o
   3  11  11       51.09       55.02     19.50 o
   4  11  11        2.84        1.34     18.25 o
   5  11  11        4.28       12.11     18.74 o
   6  11  11       66.69       76.20     20.39 o
   7  11  11        2.15       -2.12     22.70 o
   8  11  11       46.09       28.82     26.88 o
   9  11  11      254.90      283.36     40.37 o
   0  12  11      538.11      590.50     38.01 o
   1  12  11        4.52        5.85     20.16 o
   2  12  11       74.99       82.09     21.44 o
   3  12  11      141.17      176.45     23.25 o
   4  12  11      100.43      103.29     22.36 o
   5  12  11        1.12        8.50     21.78 o
   0   0  12     1959.92     1960.97     53.73 o
   1   0  12     2337.20     2334.30     40.86 o
   2   0  12     4221.50     4369.96     77.50 o
   3   0  12     2464.08     2216.29     58.95 o
   4   0  12      613.84      568.68     21.79 o
   5   0  12       25.90       33.63     10.46 o
   6   0  12     6215.76     6066.87     92.49 o
   7   0  12       75.30       67.36     14.20 o
   8   0  12      881.35      923.58     28.25 o
   9   0  12        3.23       -3.59     14.23 o
  10   0  12      297.24      331.18     50.04 o
  11   0  12      303.33      308.39     25.47 o
  12   0  12      142.24      150.85     23.14 o
  13   0  12      962.82      966.32     29.60 o
  14   0  12        1.18       -0.92     15.94 o
  15   0  12        2.51       -9.38     16.68 o
  16   0  12       20.64       23.04     18.38 o
  17   0  12      117.53      109.08     20.62 o
  18   0  12      914.97      935.80     36.61 o
  19   0  12      529.24      539.83     30.45 o
  20   0  12      604.22      554.14     64.17 o
  21   0  12      103.97       86.38     35.38 o
   1   1  12        2.83        7.38      8.10 o
   2   1  12      225.04      234.53     10.98 o
   3   1  12        0.33       -6.76      7.96 o
   4   1  12       33.58       26.73      8.37 o
   5   1  12      185.68      212.74     10.41 o
   6   1  12        0.54        1.00      7.61 o
   7   1  12        7.84       12.91      8.35 o
   8   1  12      245.66      224.00     11.89 o
   9   1  12       74.20       81.48     10.59 o
  10   1  12     1208.89     1136.04     23.94 o
  11   1  12        2.67        5.52     10.16 o
  12   1  12     1084.25     1070.55     21.54 o
  13   1  12       10.49       -1.40     11.05 o
  14   1  12       20.38       29.52     11.85 o
  15   1  12       11.24       -3.69     12.06 o
  16   1  12       21.12      -10.49     14.16 o
  17   1  12       14.34       29.48     13.83 o
  18   1  12       26.76       20.75     14.67 o
  19   1  12       32.98       35.64     16.64 o
  20   1  12       34.75       51.33     20.40 o
  21   1  12        5.55      -16.15     20.45 o
   0   2  12      103.31      109.48     12.27 o
   1   2  12      793.48      737.43     18.66 o
   2   2  12     2340.51     2252.01     22.54 o
   3   2  12     1465.82     1651.40     24.84 o
   4   2  12       92.31      104.78      8.27 o
   5   2  12       21.18       19.02      7.92 o
   6   2  12      348.63      335.55     12.71 o
   7   2  12       61.33       74.51      9.29 o
   8   2  12      918.17      962.13     20.16 o
   9   2  12      271.04      258.86     12.61 o
  10   2  12       91.41      118.07     11.42 o
  11   2  12      215.24      218.44     12.99 o
  12   2  12      359.97      359.17     15.83 o
  13   2  12      572.96      559.66     19.30 o
  14   2  12       15.34        8.93     12.40 o
  15   2  12      157.86      160.10     14.33 o
  16   2  12      377.26      371.39     17.49 o
  17   2  12       39.99       52.31     14.28 o
  18   2  12      414.97      424.73     19.55 o
  19   2  12      236.03      248.85     25.15 o
  20   2  12       88.87       80.85     21.25 o
   1   3  12        8.18        4.77      7.81 o
   2   3  12      157.88      162.41      9.93 o
   3   3  12        2.32       -1.53      7.18 o
   4   3  12      885.16      932.65     16.10 o
   5   3  12        4.41       -2.50      7.66 o
   6   3  12      342.69      364.28     14.38 o
   7   3  12      227.09      239.48     11.66 o
   8   3  12      367.06      371.45     16.35 o
   9   3  12      438.39      436.86     17.82 o
  10   3  12      679.24      696.77     18.60 o
  11   3  12      140.35      140.29     12.07 o
  12   3  12     1263.95     1250.06     23.85 o
  13   3  12        4.29       -7.95     10.95 o
  14   3  12      114.06      117.84     13.38 o
  15   3  12       16.38       29.05     12.74 o
  16   3  12       43.33       29.68     13.86 o
  17   3  12      225.76      256.07     18.70 o
  18   3  12       46.16       51.18     17.02 o
  19   3  12      177.66      182.69     21.45 o
  20   3  12       28.45       55.51     23.81 o
   0   4  12     4745.37     4494.42    141.17 o
   1   4  12      170.21      208.64     11.43 o
   2   4  12     1216.61     1202.29     21.86 o
   3   4  12       74.69       87.31      8.83 o
   4   4  12     3152.12     3019.86     24.67 o
   5   4  12        2.03        8.84      9.61 o
   6   4  12     1319.09     1356.26     20.23 o
   7   4  12      748.97      760.47     19.52 o
   8   4  12      727.76      736.79     23.29 o
   9   4  12      719.09      714.09     22.14 o
  10   4  12       14.76       -2.29     12.26 o
  11   4  12        3.48        0.21     11.59 o
  12   4  12      783.07      789.34     22.78 o
  13   4  12       44.29       43.71     13.25 o
  14   4  12       60.88       56.23     14.52 o
  15   4  12       16.00       11.75     14.23 o
  16   4  12      224.24      228.08     18.03 o
  17   4  12       63.20       43.29     16.51 o
  18   4  12      144.30      167.74     18.84 o
  19   4  12        5.28      -11.75     19.26 o
   1   5  12      482.78      464.33     17.75 o
   2   5  12        3.89        3.79     10.04 o
   3   5  12      288.58      296.19     13.67 o
   4   5  12      423.19      436.85     17.47 o
   5   5  12        0.28        2.34     10.05 o
   6   5  12      275.80      266.98     13.71 o
   7   5  12       45.34       29.52     12.18 o
   8   5  12     1442.80     1353.77     30.04 o
   9   5  12      287.22      255.82     18.12 o
  10   5  12       52.47       33.54     14.94 o
  11   5  12      303.71      310.12     20.14 o
  12   5  12       10.51        3.77     13.83 o
  13   5  12        3.14       -9.44     13.12 o
  14   5  12       33.85       43.52     14.55 o
  15   5  12        8.78      -14.51     14.51 o
  16   5  12       84.70       73.83     16.64 o
  17   5  12       43.69       21.52     16.95 o
  18   5  12       53.82       60.52     18.57 o
  19   5  12        0.04        0.11     20.35 o
   0   6  12     2034.90     2000.55     38.55 o
   1   6  12      119.86      145.45     12.71 o
   2   6  12      416.43      431.27     18.27 o
   3   6  12     1124.80     1175.08     22.73 o
   4   6  12      425.07      443.35     18.26 o
   5   6  12      147.76      175.11     13.02 o
   6   6  12       34.47       24.53     11.10 o
   7   6  12       62.21       69.33     13.90 o
   8   6  12       68.53       69.61     15.72 o
   9   6  12       86.99       82.31     16.26 o
  10   6  12      211.98      217.90     19.49 o
  11   6  12       21.91        6.99     16.17 o
  12   6  12      207.99      190.17     19.93 o
  13   6  12       63.52       60.89     18.58 o
  14   6  12      291.02      265.19     22.97 o
  15   6  12        1.81       -6.96     18.97 o
  16   6  12       21.29        8.69     18.56 o
  17   6  12       19.50        1.61     19.86 o
  18   6  12      175.54      174.29     23.43 o
   1   7  12     1192.15     1211.23     24.16 o
   2   7  12      458.52      467.88     19.54 o
   3   7  12       51.14       74.95     12.77 o
   4   7  12      912.70      816.76     21.58 o
   5   7  12      697.13      720.42     21.07 o
   6   7  12       57.35       40.40     12.50 o
   7   7  12       68.28       62.92     14.69 o
   8   7  12        5.37      -13.98     15.31 o
   9   7  12       37.68       13.33     16.25 o
  10   7  12      181.53      148.90     21.22 o
  11   7  12      427.02      413.96     24.07 o
  12   7  12      915.34      867.95     32.18 o
  13   7  12       62.75       69.13     20.23 o
  14   7  12      113.06      115.71     21.85 o
  15   7  12      105.09       81.80     22.36 o
  16   7  12       40.34       26.96     22.73 o
  17   7  12      186.03      242.41     27.45 o
   0   8  12      853.35      798.86     32.60 o
   1   8  12       95.57      105.06     14.21 o
   2   8  12      237.36      219.66     15.70 o
   3   8  12      192.39      181.07     14.86 o
   4   8  12       58.30       60.75     13.30 o
   5   8  12      113.56      100.34     14.04 o
   6   8  12      211.58      198.21     15.57 o
   7   8  12       54.95       63.19     15.99 o
   8   8  12      335.15      326.68     22.17 o
   9   8  12       14.97       11.75     17.97 o
  10   8  12       60.45       30.27     18.92 o
  11   8  12       36.39       31.33     19.63 o
  12   8  12      749.69      732.86     33.38 o
  13   8  12        5.10      -20.49     20.49 o
  14   8  12       47.60       23.65     22.11 o
  15   8  12      301.10      306.70     32.81 o
   1   9  12        4.40        1.70     14.24 o
   2   9  12     1220.16     1123.73     24.61 o
   3   9  12      113.51       97.53     15.10 o
   4   9  12        1.18      -12.02     13.48 o
   5   9  12      111.45       94.40     15.44 o
   6   9  12       37.50       21.93     14.41 o
   7   9  12       16.35       -1.02     16.26 o
   8   9  12      191.43      153.74     21.16 o
   9   9  12       36.74       26.26     19.19 o
  10   9  12        0.03      -12.74     19.65 o
  11   9  12        0.56      -17.79     20.38 o
  12   9  12        8.69       -9.90     25.53 o
  13   9  12        5.45      -19.39     21.93 o
  14   9  12      317.18      314.51     28.65 o
   0  10  12      274.81      289.68     27.47 o
   1  10  12       36.07       15.51     14.37 o
   2  10  12      324.10      323.34     19.24 o
   3  10  12      237.95      236.20     18.29 o
   4  10  12       38.43        8.86     15.22 o
   5  10  12        0.14      -15.34     15.34 o
   6  10  12      277.32      294.52     21.92 o
   7  10  12       33.78       -7.96     17.95 o
   8  10  12       45.54       29.62     21.55 o
   9  10  12       18.04       -9.61     21.93 o
  10  10  12       14.67       -4.25     22.74 o
  11  10  12       26.77      -22.73     22.94 o
   1  11  12      115.67      130.82     19.22 o
   2  11  12        3.55       -3.49     18.28 o
   3  11  12       85.59       86.88     20.37 o
   4  11  12        1.44       -9.33     19.10 o
   5  11  12       16.38       32.92     19.89 o
   6  11  12        0.01      -15.80     23.00 o
   7  11  12      148.13      174.90     26.43 o
   8  11  12      597.12      588.46     34.67 o
   0  12  12        5.08      -22.24     27.44 o
   1  12  12       21.25        8.48     20.88 o
   2  12  12      193.21      206.69     24.25 o
   1   1  13     2190.63     2106.33     26.45 o
   2   1  13       71.35       94.19     10.44 o
   3   1  13      578.52      569.29     16.40 o
   4   1  13      285.85      350.03     15.27 o
   5   1  13     2435.74     2423.92     31.62 o
   6   1  13       74.93       68.99     10.15 o
   7   1  13     2160.46     2124.98     29.08 o
   8   1  13      127.92      135.24     12.36 o
   9   1  13      627.24      641.32     18.21 o
  10   1  13       98.90      102.46     11.51 o
  11   1  13      214.53      238.91     13.62 o
  12   1  13      323.10      338.30     15.31 o
  13   1  13      568.03      611.46     20.31 o
  14   1  13      133.12      148.08     14.02 o
  15   1  13      188.98      188.08     16.63 o
  16   1  13      210.32      199.63     17.71 o
  17   1  13      567.34      574.64     22.37 o
  18   1  13       10.31        1.64     15.05 o
  19   1  13      492.58      492.65     22.54 o
  20   1  13        0.04       -5.28     20.55 o
   0   2  13        4.18       -2.57     11.04 o
   1   2  13        0.20       -0.54      8.74 o
   2   2  13       23.75       18.97      8.57 o
   3   2  13      105.68      117.73     10.17 o
   4   2  13        7.02       12.93      8.99 o
   5   2  13      264.48      290.99     12.03 o
   6   2  13        8.46       -4.18      8.41 o
   7   2  13       69.80       79.67     11.08 o
   8   2  13      109.24      112.23     11.95 o
   9   2  13      292.49      310.93     14.55 o
  10   2  13       21.35       20.27     10.45 o
  11   2  13      243.60      224.54     13.38 o
  12   2  13       26.10       32.17     11.49 o
  13   2  13      241.99      233.23     14.76 o
  14   2  13        1.91        3.14     12.95 o
  15   2  13       99.69      104.35     14.17 o
  16   2  13       34.85       24.07     13.70 o
  17   2  13       45.07       58.97     15.18 o
  18   2  13        0.02      -15.26     15.26 o
  19   2  13       39.23       23.13     18.23 o
  20   2  13       14.17      -16.68     20.60 o
   1   3  13      827.68      799.74     17.50 o
   2   3  13      819.63      795.57     17.43 o
   3   3  13      141.99      137.77      9.41 o
   4   3  13      763.99      802.11     17.85 o
   5   3  13      800.50      813.48     16.89 o
   6   3  13       32.28       37.63      8.95 o
   7   3  13     2554.17     2556.52     27.96 o
   8   3  13     1750.52     1742.09     40.70 o
   9   3  13       50.82       62.19     11.23 o
  10   3  13       51.02       47.93     11.70 o
  11   3  13       24.32       22.65     10.86 o
  12   3  13       84.70       75.72     12.26 o
  13   3  13      477.70      464.76     19.28 o
  14   3  13      121.47      135.52     15.38 o
  15   3  13       15.32       15.08     14.25 o
  16   3  13       82.49       91.54     16.26 o
  17   3  13      509.47      489.92     23.23 o
  18   3  13        5.79       -0.40     17.05 o
  19   3  13      196.55      199.69     21.10 o
   0   4  13      373.02      377.26     23.36 o
   1   4  13      726.91      747.87     21.09 o
   2   4  13       17.97       20.24      9.66 o
   3   4  13     1435.30     1424.47     22.07 o
   4   4  13      420.66      418.69     18.82 o
   5   4  13     1896.85     1832.96     35.57 o
   6   4  13      487.09      549.43     18.14 o
   7   4  13      548.66      524.43     18.63 o
   8   4  13      114.22      118.35     13.74 o
   9   4  13       16.73       21.71     12.45 o
  10   4  13       19.28       10.94     12.70 o
  11   4  13      191.61      184.75     16.04 o
  12   4  13      326.70      355.34     19.00 o
  13   4  13        0.42        2.86     13.42 o
  14   4  13       66.83       53.72     14.85 o
  15   4  13       17.54       13.51     14.85 o
  16   4  13      107.11      132.84     17.61 o
  17   4  13       69.36       64.82     17.54 o
  18   4  13        2.42      -10.55     17.61 o
  19   4  13      131.78      144.70     21.03 o
   1   5  13     5572.32     5404.18     67.07 o
   2   5  13      134.62      142.15     12.27 o
   3   5  13     2897.43     2814.60     34.95 o
   4   5  13      217.88      213.61     14.55 o
   5   5  13      398.90      368.33     17.48 o
   6   5  13       56.77       46.03     11.47 o
   7   5  13      647.31      651.41     32.81 o
   8   5  13       16.48       16.09     14.14 o
   9   5  13      715.81      704.19     26.33 o
  10   5  13       17.17        7.55     14.68 o
  11   5  13      208.08      187.34     18.99 o
  12   5  13        7.37        6.45     15.77 o
  13   5  13       21.42       29.65     17.19 o
  14   5  13      117.98      118.82     20.01 o
  15   5  13       79.72       87.00     18.37 o
  16   5  13       45.91       67.63     18.95 o
  17   5  13      197.99      198.18     22.38 o
  18   5  13       34.14       35.89     21.53 o
   0   6  13       53.36       49.65     16.48 o
   1   6  13      321.16      326.14     15.28 o
   2   6  13        2.60       -4.96     10.90 o
   3   6  13     1256.27     1184.14     25.72 o
   4   6  13       99.21       95.51     12.50 o
   5   6  13       91.19      100.02     12.74 o
   6   6  13      180.76      148.67     13.50 o
   7   6  13        3.96      -12.98     13.02 o
   8   6  13      242.28      234.50     19.17 o
   9   6  13      156.70      169.28     18.34 o
  10   6  13        4.84       -1.99     16.11 o
  11   6  13        1.34      -14.38     16.55 o
  12   6  13      227.78      217.21     21.38 o
  13   6  13      786.68      739.97     31.26 o
  14   6  13       10.78      -11.03     19.01 o
  15   6  13       50.58       50.98     21.12 o
  16   6  13       37.55       22.41     21.66 o
  17   6  13      165.29      180.07     25.79 o
   1   7  13      303.87      321.87     16.37 o
   2   7  13     1298.81     1254.63     25.18 o
   3   7  13       60.99       50.34     14.26 o
   4   7  13      211.58      205.62     15.03 o
   5   7  13      389.14      386.19     18.32 o
   6   7  13       82.78       78.68     13.76 o
   7   7  13     1066.72     1020.92     27.30 o
   8   7  13      659.23      614.81     27.76 o
   9   7  13       73.21       65.37     17.66 o
  10   7  13       27.29        3.22     17.47 o
  11   7  13      335.48      366.56     24.36 o
  12   7  13       29.31        0.14     18.86 o
  13   7  13      124.90      127.77     22.27 o
  14   7  13       60.13       44.08     21.90 o
  15   7  13        0.30      -15.79     21.28 o
  16   7  13        0.12       -6.55     23.10 o
   0   8  13      121.26      115.65     21.34 o
   1   8  13      389.05      351.52     17.98 o
   2   8  13       47.70       41.03     16.40 o
   3   8  13     1136.49     1122.15     25.49 o
   4   8  13        3.64        8.59     13.23 o
   5   8  13      124.99      116.62     15.07 o
   6   8  13      272.49      250.00     18.98 o
   7   8  13      379.96      381.96     22.22 o
   8   8  13      153.90      144.25     20.70 o
   9   8  13      495.02      473.81     26.97 o
  10   8  13        6.17      -18.47     18.47 o
  11   8  13       57.76       43.67     20.62 o
  12   8  13       10.42       14.11     21.15 o
  13   8  13      713.45      736.55     35.54 o
  14   8  13        5.28      -17.10     22.09 o
  15   8  13        0.60      -17.84     23.36 o
   1   9  13     1633.62     1634.98     30.59 o
   2   9  13      191.93      186.79     16.87 o
   3   9  13        0.05       -7.11     14.11 o
   4   9  13      115.70      114.42     16.02 o
   5   9  13      607.98      636.49     24.11 o
   6   9  13       26.16       -9.16     16.69 o
   7   9  13       60.67       69.55     19.78 o
   8   9  13        5.16       -5.32     19.07 o
   9   9  13       22.82      -11.20     19.89 o
  10   9  13       27.71       -1.12     22.32 o
  11   9  13      208.74      197.94     25.10 o
  12   9  13       21.70       27.87     22.71 o
  13   9  13      101.37       76.31     25.16 o
   0  10  13       62.80       94.03     25.17 o
   1  10  13       34.18       16.64     15.98 o
   2  10  13        0.32      -15.64     15.64 o
   3  10  13      340.55      379.20     20.82 o
   4  10  13       25.78       25.80     16.23 o
   5  10  13        0.84      -15.46     16.11 o
   6  10  13        9.02       -5.83     18.94 o
   7  10  13        0.35      -21.02     21.02 o
   8  10  13        1.93       -6.73     21.57 o
   9  10  13       32.98       -7.79     28.98 o
  10  10  13        2.36      -20.19     23.38 o
   1  11  13      100.84       89.00     20.50 o
   2  11  13      110.95       96.25     21.04 o
   3  11  13       81.23       66.91     19.42 o
   4  11  13        0.36        1.88     18.06 o
   5  11  13       31.48       20.85     18.50 o
   6  11  13       19.13       -7.55     21.10 o
   7  11  13        9.01      -21.95     23.42 o
   1   0  14       65.26       62.62     24.55 o
   2   0  14      131.66      206.11     17.41 o
   3   0  14      405.95      413.80     23.01 o
   4   0  14      458.60      523.45     23.65 o
   5   0  14      291.49      269.48     15.95 o
   6   0  14       85.23       80.68     12.64 o
   7   0  14      239.01      206.39     22.25 o
   8   0  14      532.18      546.83     32.67 o
   9   0  14     1434.64     1454.95     42.62 o
  10   0  14      647.46      688.51     35.48 o
  11   0  14        9.49      -12.12     14.95 o
  12   0  14       16.94       18.27     16.20 o
  13   0  14        0.19       12.03     16.62 o
  14   0  14      292.24      314.32     22.90 o
  15   0  14      349.28      376.11     24.56 o
  16   0  14      288.73      313.97     24.96 o
  17   0  14      116.22       83.40     22.16 o
  18   0  14      192.65      274.16     26.52 o
  19   0  14       37.62       13.65     24.12 o
   1   1  14       42.52       46.26     10.11 o
   2   1  14      140.18      136.75     11.30 o
   3   1  14      110.38       92.73     10.96 o
   4   1  14      106.57      103.98     10.78 o
   5   1  14        4.61       -5.69      8.72 o
   6   1  14      784.34      880.41     20.11 o
   7   1  14      352.29      315.30     16.77 o
   8   1  14       64.29       77.33     13.16 o
   9   1  14       13.21        9.60     11.10 o
  10   1  14       22.39        8.12     10.66 o
  11   1  14       66.77       75.44     12.30 o
  12   1  14      104.94       95.32     12.92 o
  13   1  14      144.18      137.92     13.83 o
  14   1  14       59.61       52.03     13.32 o
  15   1  14       91.05       76.37     15.82 o
  16   1  14       25.28       11.38     14.21 o
  17   1  14        3.68       15.31     14.90 o
  18   1  14       79.66       84.20     17.69 o
  19   1  14       25.27       -0.90     16.83 o
   0   2  14      137.13      146.14     14.92 o
   1   2  14     3433.01     3275.45     31.47 o
   2   2  14      306.03      326.65     16.67 o
   3   2  14     2920.53     2835.76     27.16 o
   4   2  14       39.68       67.56     10.44 o
   5   2  14       67.78       65.02      9.82 o
   6   2  14       69.15       49.67     10.60 o
   7   2  14      688.65      653.40     25.98 o
   8   2  14      683.26      660.13     25.96 o
   9   2  14      638.48      657.17     20.09 o
  10   2  14       42.47       27.55     11.86 o
  11   2  14       83.61       89.61     12.33 o
  12   2  14        3.22        8.24     11.68 o
  13   2  14      621.38      643.84     26.98 o
  14   2  14       67.92       57.01     14.40 o
  15   2  14     1419.36     1536.30     30.16 o
  16   2  14        5.24       -6.50     13.84 o
  17   2  14      187.23      178.62     17.34 o
  18   2  14       48.41       16.10     17.97 o
  19   2  14       30.14       16.86     18.25 o
   1   3  14     1120.97     1124.70     20.17 o
   2   3  14      710.89      729.36     18.04 o
   3   3  14      405.32      361.80     15.92 o
   4   3  14      314.54      321.48     14.43 o
   5   3  14       15.85       21.54      8.94 o
   6   3  14        0.06       -4.45      9.81 o
   7   3  14        0.01      -10.91     10.91 o
   8   3  14       17.77       11.87     10.64 o
   9   3  14      107.85       99.21     12.47 o
  10   3  14       19.22       18.83     11.75 o
  11   3  14      121.61      144.54     15.69 o
  12   3  14       85.62       74.36     15.09 o
  13   3  14       53.36       66.69     14.37 o
  14   3  14      120.96      124.59     15.78 o
  15   3  14       20.04       10.92     14.86 o
  16   3  14        0.29       -6.93     15.49 o
  17   3  14      176.82      175.23     19.02 o
  18   3  14        2.00        5.46     17.97 o
  19   3  14      299.24      357.01     23.75 o
   0   4  14      218.54      211.91     17.75 o
   1   4  14        5.99        2.56      9.96 o
   2   4  14      477.36      462.99     17.83 o
   3   4  14       91.61      103.84     12.80 o
   4   4  14       68.07       73.20     12.21 o
   5   4  14       91.72       91.69     11.56 o
   6   4  14       30.18       19.99     11.99 o
   7   4  14      615.42      558.15     25.33 o
   8   4  14      119.47      111.50     14.25 o
   9   4  14     1649.36     1620.12     29.40 o
  10   4  14       28.89       50.53     14.14 o
  11   4  14      799.97      800.14     32.74 o
  12   4  14      169.41      179.03     17.39 o
  13   4  14       90.76       86.16     16.59 o
  14   4  14        1.33      -15.45     15.45 o
  15   4  14      168.33      183.98     18.24 o
  16   4  14       20.36       20.24     16.80 o
  17   4  14       18.55       39.87     17.86 o
  18   4  14       34.93       14.48     18.80 o
   1   5  14        0.03       -9.50     10.73 o
   2   5  14       44.96       56.27     11.55 o
   3   5  14       30.44       30.49     12.20 o
   4   5  14      359.79      351.62     17.89 o
   5   5  14       57.23       51.70     11.69 o
   6   5  14      138.86      147.66     14.67 o
   7   5  14       84.11      105.64     16.05 o
   8   5  14        4.19       -7.90     14.05 o
   9   5  14       37.75       29.05     15.98 o
  10   5  14      171.56      154.23     18.49 o
  11   5  14        4.61      -16.11     16.11 o
  12   5  14       37.79        9.57     16.97 o
  13   5  14        2.31       -8.55     17.39 o
  14   5  14       46.76       27.98     18.93 o
  15   5  14        2.31       -4.86     19.58 o
  16   5  14       31.23        1.20     20.90 o
  17   5  14       51.75       36.53     20.28 o
   0   6  14      834.86      812.21     31.33 o
   1   6  14       32.47       18.09     11.94 o
   2   6  14      814.35      797.26     24.16 o
   3   6  14       58.22       53.24     13.78 o
   4   6  14      314.05      333.16     16.77 o
   5   6  14      211.00      202.64     14.69 o
   6   6  14       49.30       41.28     14.17 o
   7   6  14      988.78      930.75     29.47 o
   8   6  14        0.17       11.14     16.05 o
   9   6  14     2216.01     2119.62     39.33 o
  10   6  14      152.71      158.17     19.55 o
  11   6  14      128.18      125.13     19.83 o
  12   6  14      386.37      361.73     24.22 o
  13   6  14        0.13        4.35     18.86 o
  14   6  14       55.55       39.74     20.69 o
  15   6  14       75.41       80.54     22.57 o
  16   6  14        1.18      -21.97     21.97 o
   1   7  14       45.17       51.49     13.52 o
   2   7  14      139.05      130.47     16.06 o
   3   7  14       62.09       63.35     14.97 o
   4   7  14      181.37      195.31     16.67 o
   5   7  14      193.35      199.24     16.21 o
   6   7  14       28.40       17.56     14.93 o
   7   7  14      323.40      316.83     22.30 o
   8   7  14      247.82      257.23     21.53 o
   9   7  14       17.56       42.51     18.25 o
  10   7  14      100.30       64.45     19.37 o
  11   7  14        0.34      -13.28     18.61 o
  12   7  14      175.43      165.68     23.13 o
  13   7  14       49.51       39.09     21.36 o
  14   7  14       16.66      -14.20     21.41 o
  15   7  14        3.96      -11.10     24.08 o
   0   8  14       51.62       48.60     21.36 o
   1   8  14      159.67      155.58     16.12 o
   2   8  14       36.67       29.69     15.84 o
   3   8  14      128.41      131.43     15.49 o
   4   8  14       40.39       26.70     14.05 o
   5   8  14        4.42        8.48     13.93 o
   6   8  14        0.04      -15.75     15.75 o
   7   8  14        0.16       16.71     18.40 o
   8   8  14        1.48      -13.92     18.27 o
   9   8  14        9.20        0.90     19.42 o
  10   8  14       15.12      -11.52     19.65 o
  11   8  14        1.82      -11.24     20.53 o
  12   8  14        0.75      -21.38     21.38 o
  13   8  14        8.20       31.44     22.58 o
  14   8  14       71.62       78.80     24.26 o
   1   9  14       20.97       32.75     17.32 o
   2   9  14       72.02       84.68     15.93 o
   3   9  14      100.82      129.59     18.55 o
   4   9  14       47.48       33.52     15.72 o
   5   9  14       74.96       61.94     16.47 o
   6   9  14      417.99      398.70     25.18 o
   7   9  14      336.15      344.69     25.50 o
   8   9  14        9.58      -11.03     19.68 o
   9   9  14        1.96      -21.16     21.16 o
  10   9  14       52.27       58.86     23.39 o
  11   9  14       95.07      154.44     25.62 o
  12   9  14       16.26      -18.64     23.61 o
   0  10  14      198.48      253.37     34.15 o
   1  10  14        0.28       -3.64     16.23 o
   2  10  14       67.13      104.25     18.18 o
   3  10  14        9.25        9.03     16.84 o
   4  10  14        0.77      -16.61     16.61 o
   5  10  14        0.70      -18.96     19.07 o
   6  10  14        0.83      -19.45     19.45 o
   7  10  14        0.70       -5.12     22.58 o
   8  10  14        9.61      -22.57     22.57 o
   9  10  14      126.95      120.79     25.58 o
   1  11  14      270.56      258.15     21.92 o
   2  11  14        2.17        0.02     18.64 o
   3  11  14       33.53       25.66     19.26 o
   4  11  14       33.75      -10.51     19.25 o
   1   1  15      204.52      215.15     12.98 o
   2   1  15     1462.70     1496.18     22.85 o
   3   1  15      279.82      256.98     14.06 o
   4   1  15     3110.74     3162.53     41.05 o
   5   1  15       21.52       14.55     10.39 o
   6   1  15     2153.77     2084.44     38.73 o
   7   1  15     1251.03     1294.71     26.51 o
   8   1  15      866.50      862.83     24.08 o
   9   1  15      516.74      546.41     22.13 o
  10   1  15     1973.29     1968.25     29.13 o
  11   1  15      220.83      223.93     15.79 o
  12   1  15      124.27       95.95     13.63 o
  13   1  15        0.06       10.05     12.60 o
  14   1  15      506.38      533.22     23.64 o
  15   1  15       31.00       49.51     15.05 o
  16   1  15      256.10      307.82     18.18 o
  17   1  15        0.02       -9.60     15.57 o
  18   1  15        4.64      -15.86     17.39 o
  19   1  15       95.28      110.02     18.76 o
   0   2  15      410.42      385.70     23.24 o
   1   2  15      418.53      400.01     18.15 o
   2   2  15       10.79        9.46      9.85 o
   3   2  15      114.63      104.96     12.89 o
   4   2  15       63.64       48.82     10.79 o
   5   2  15      143.84      148.85     11.23 o
   6   2  15      126.86      130.79     13.62 o
   7   2  15       37.53       46.35     12.69 o
   8   2  15        3.27       -1.51     12.26 o
   9   2  15        0.08       -1.16     12.66 o
  10   2  15        0.60        3.64     11.90 o
  11   2  15      202.66      209.27     15.56 o
  12   2  15       19.67        3.64     15.26 o
  13   2  15        0.29        1.64     13.36 o
  14   2  15       37.04       50.63     14.97 o
  15   2  15      114.21      108.63     15.38 o
  16   2  15      160.16      165.44     16.93 o
  17   2  15        8.37        0.25     18.79 o
  18   2  15      152.56      161.32     22.91 o
   1   3  15      218.29      222.52     12.50 o
   2   3  15       72.93       67.52     11.83 o
   3   3  15     1039.92      998.04     20.28 o
   4   3  15     1318.98     1366.38     26.09 o
   5   3  15      196.59      191.86     11.83 o
   6   3  15      224.70      231.93     13.48 o
   7   3  15        2.87        2.05     11.56 o
   8   3  15      715.75      767.82     26.39 o
   9   3  15       58.83       64.44     15.63 o
  10   3  15      939.93      964.44     26.49 o
  11   3  15        8.82       11.15     14.27 o
  12   3  15      107.58       99.35     22.50 o
  13   3  15      428.92      411.88     21.61 o
  14   3  15      120.80      121.75     16.86 o
  15   3  15       37.27       36.04     15.98 o
  16   3  15       39.74       55.80     17.42 o
  17   3  15        0.12       -0.05     18.91 o
  18   3  15       58.08       32.03     19.21 o
   0   4  15     2111.14     2105.79     40.69 o
   1   4  15      353.52      375.07     17.81 o
   2   4  15     1179.82     1114.59     24.25 o
   3   4  15       19.02       32.91     12.17 o
   4   4  15       54.02       48.33     12.54 o
   5   4  15      784.18      800.05     20.65 o
   6   4  15      675.39      650.29     22.20 o
   7   4  15       14.78       19.90     14.37 o
   8   4  15      697.56      644.59     26.17 o
   9   4  15      150.27      161.79     17.90 o
  10   4  15      212.53      202.37     17.39 o
  11   4  15       42.10       56.76     15.33 o
  12   4  15        1.14        7.21     15.18 o
  13   4  15        9.30       -2.93     15.72 o
  14   4  15       36.53       14.91     17.28 o
  15   4  15        4.09       -5.16     17.41 o
  16   4  15        0.90      -18.43     18.43 o
  17   4  15       55.85       38.62     18.88 o
   1   5  15      367.99      381.86     17.33 o
   2   5  15      837.72      850.09     24.05 o
   3   5  15      193.49      206.59     15.50 o
   4   5  15      419.53      450.83     20.64 o
   5   5  15      259.80      223.45     14.65 o
   6   5  15       38.14       37.18     13.81 o
   7   5  15        6.55      -13.38     14.58 o
   8   5  15       76.24       72.55     16.91 o
   9   5  15       10.34        6.31     15.79 o
  10   5  15      802.51      820.22     29.70 o
  11   5  15       19.80       20.91     17.10 o
  12   5  15       19.19      -11.34     18.73 o
  13   5  15      253.15      246.96     22.85 o
  14   5  15      665.94      639.15     32.34 o
  15   5  15        7.17       -8.44     20.59 o
  16   5  15      453.70      472.31     29.27 o
  17   5  15        1.53      -22.40     22.40 o
   0   6  15     1444.21     1373.95     36.93 o
   1   6  15        0.00       -5.98     14.88 o
   2   6  15      639.66      681.34     24.21 o
   3   6  15        5.83        4.95     13.84 o
   4   6  15       78.98       75.13     13.58 o
   5   6  15      265.69      274.73     16.30 o
   6   6  15      366.34      348.57     20.80 o
   7   6  15        9.26       -8.02     16.22 o
   8   6  15       17.27       14.21     16.78 o
   9   6  15        5.32        1.18     16.84 o
  10   6  15       84.14       85.07     21.98 o
  11   6  15        0.45        4.40     17.84 o
  12   6  15      312.91      275.04     23.93 o
  13   6  15       54.65       53.50     21.34 o
  14   6  15       78.37       58.76     21.88 o
  15   6  15       62.92       46.04     23.30 o
   1   7  15      680.76      661.72     25.37 o
   2   7  15      347.10      337.94     19.59 o
   3   7  15      306.97      313.33     19.39 o
   4   7  15      334.13      370.51     19.08 o
   5   7  15      144.14      137.26     17.27 o
   6   7  15       86.55       41.60     16.25 o
   7   7  15        0.08       -0.44     17.55 o
   8   7  15       77.71       92.73     19.43 o
   9   7  15       68.39       52.21     19.38 o
  10   7  15      408.12      487.98     32.44 o
  11   7  15       56.18       36.29     20.34 o
  12   7  15       20.79       25.94     21.22 o
  13   7  15      326.48      339.86     27.08 o
  14   7  15      366.06      362.86     28.23 o
   0   8  15      174.58      179.61     35.37 o
   1   8  15      231.60      233.35     19.76 o
   2   8  15       14.60      -13.04     16.09 o
   3   8  15      542.06      541.94     22.91 o
   4   8  15      158.45      135.19     16.53 o
   5   8  15       67.73       32.92     17.46 o
   6   8  15      142.38      159.77     21.51 o
   7   8  15       19.12       31.18     19.53 o
   8   8  15       77.98       65.38     20.60 o
   9   8  15       30.27        8.21     20.29 o
  10   8  15        2.52      -20.05     20.05 o
  11   8  15      166.62      122.83     24.19 o
  12   8  15      262.44      296.00     27.74 o
  13   8  15       10.41        3.19     23.70 o
   1   9  15        8.64       -2.74     17.65 o
   2   9  15       11.15       11.03     16.09 o
   3   9  15        4.24      -15.63     15.94 o
   4   9  15      409.34      397.33     21.37 o
   5   9  15      127.92      142.96     20.59 o
   6   9  15       36.72        7.42     20.61 o
   7   9  15       34.06        4.26     21.62 o
   8   9  15        7.61      -20.80     20.80 o
   9   9  15        2.66      -21.60     21.60 o
  10   9  15      244.87      265.24     34.48 o
   0  10  15     1098.15     1216.44     54.90 o
   1  10  15        0.03      -18.67     18.67 o
   2  10  15      277.02      297.78     21.82 o
   3  10  15        1.93       -3.63     17.74 o
   4  10  15       36.31       40.44     18.58 o
   5  10  15       89.51       95.17     21.63 o
   6  10  15        0.72       -8.67     22.23 o
   7  10  15      131.43      110.54     25.42 o
   0   0  16      498.58      503.93     33.10 o
   1   0  16      634.11      636.33     24.11 o
   2   0  16       58.58       58.07     20.66 o
   3   0  16       28.62       14.03     19.13 o
   4   0  16        6.39        8.72     18.67 o
   5   0  16      594.85      621.82     26.13 o
   6   0  16     5509.56     5621.61    101.28 o
   7   0  16       62.89       49.48     27.83 o
   8   0  16      229.33      214.24     22.16 o
   9   0  16     1158.74     1178.15     37.04 o
  10   0  16      663.01      711.94     33.67 o
  11   0  16      357.08      432.54     29.63 o
  12   0  16       18.55       10.52     17.83 o
  13   0  16      486.41      449.40     26.30 o
  14   0  16       84.72       65.73     20.82 o
  15   0  16       22.34       25.92     20.79 o
  16   0  16      185.74      201.29     25.23 o
  17   0  16        2.23       10.46     22.96 o
  18   0  16       94.34      112.40     26.37 o
   1   1  16       17.81       10.35     10.71 o
   2   1  16       10.56       27.22     11.09 o
   3   1  16      214.46      223.33     13.80 o
   4   1  16       90.47       71.73     13.09 o
   5   1  16      260.03      238.24     12.17 o
   6   1  16      122.66      154.32     14.95 o
   7   1  16      705.31      751.05     26.04 o
   8   1  16      671.89      702.32     23.80 o
   9   1  16       13.28       19.30     13.62 o
  10   1  16      430.00      435.78     22.26 o
  11   1  16      373.10      388.09     20.75 o
  12   1  16        0.13       -9.76     13.77 o
  13   1  16        1.53      -14.42     14.42 o
  14   1  16        0.13      -15.31     15.31 o
  15   1  16      128.10      128.89     16.04 o
  16   1  16       24.82        8.77     15.70 o
  17   1  16       19.62       38.78     16.53 o
  18   1  16       65.63       69.48     19.05 o
   0   2  16       83.34      106.26     15.71 o
   1   2  16      683.59      663.15     18.48 o
   2   2  16       38.86       37.97     13.43 o
   3   2  16       31.54       45.86     12.73 o
   4   2  16     1265.41     1275.97     22.89 o
   5   2  16      688.06      710.23     20.25 o
   6   2  16        0.70        3.95     12.07 o
   7   2  16       74.03       64.10     13.74 o
   8   2  16       71.91       57.82     14.11 o
   9   2  16        3.76        6.83     13.49 o
  10   2  16      173.78      172.67     16.58 o
  11   2  16       95.79       80.17     14.45 o
  12   2  16        2.63        7.29     14.69 o
  13   2  16       34.17       59.16     16.25 o
  14   2  16       83.25       74.10     19.76 o
  15   2  16      480.25      521.20     24.86 o
  16   2  16       67.67       51.83     18.04 o
  17   2  16        0.73      -19.54     19.54 o
   1   3  16      106.86      102.11     11.75 o
   2   3  16      163.20      154.27     13.91 o
   3   3  16        4.65       -7.39     10.20 o
   4   3  16      201.06      219.43     15.07 o
   5   3  16       16.02        9.64     12.39 o
   6   3  16        0.02       -9.49     13.50 o
   7   3  16        1.01       -2.97     14.16 o
   8   3  16      129.12      107.57     17.09 o
   9   3  16      123.95       97.62     17.40 o
  10   3  16      151.22      153.56     18.40 o
  11   3  16        0.02        6.08     14.70 o
  12   3  16      289.38      276.28     19.54 o
  13   3  16       47.92       49.77     17.02 o
  14   3  16      127.44      130.39     20.05 o
  15   3  16       83.10      105.16     19.70 o
  16   3  16        1.91       -5.65     18.90 o
  17   3  16       77.35       91.40     20.22 o
   0   4  16     2369.87     2322.43     64.23 o
   1   4  16      781.45      772.43     22.75 o
   2   4  16      136.53      127.91     14.07 o
   3   4  16      560.95      580.20     21.82 o
   4   4  16      280.95      278.24     16.60 o
   5   4  16      225.54      244.11     16.55 o
   6   4  16      153.10      175.30     17.56 o
   7   4  16      244.27      262.23     33.06 o
   8   4  16        1.26       -9.11     15.34 o
   9   4  16      518.14      536.74     26.97 o
  10   4  16       15.77       10.88     16.54 o
  11   4  16      220.48      207.41     20.82 o
  12   4  16      139.43      152.61     20.37 o
  13   4  16       42.35       23.61     19.31 o
  14   4  16       27.27       17.31     19.56 o
  15   4  16      209.55      185.85     24.40 o
  16   4  16      230.29      181.69     24.94 o
   1   5  16        0.06       -3.39     13.17 o
   2   5  16       36.98       32.93     13.90 o
   3   5  16      146.28      132.90     15.29 o
   4   5  16      132.18      140.92     14.07 o
   5   5  16      210.99      200.44     16.72 o
   6   5  16        2.36      -14.87     14.87 o
   7   5  16       63.73       61.24     16.55 o
   8   5  16      469.23      443.10     26.07 o
   9   5  16      137.77      106.31     18.34 o
  10   5  16        3.33        0.30     17.56 o
  11   5  16        3.27      -10.96     17.42 o
  12   5  16       98.14       72.91     20.08 o
  13   5  16       17.56        4.78     19.80 o
  14   5  16        1.24        0.05     20.82 o
  15   5  16        0.02      -14.61     23.43 o
  16   5  16       51.97       39.11     23.51 o
   0   6  16      958.98      938.04     55.57 o
   1   6  16      164.31      189.12     17.20 o
   2   6  16       36.51       30.57     14.91 o
   3   6  16       85.37       91.40     15.94 o
   4   6  16       37.91       29.91     13.68 o
   5   6  16      107.49      110.29     16.58 o
   6   6  16        2.34      -16.13     16.13 o
   7   6  16       94.53      103.64     18.60 o
   8   6  16        1.37        2.31     17.32 o
   9   6  16      239.76      254.29     22.26 o
  10   6  16       42.60       36.96     18.79 o
  11   6  16       17.11       16.10     19.36 o
  12   6  16       32.68       39.88     20.74 o
  13   6  16       15.62        5.59     21.19 o
  14   6  16        4.76       -1.72     22.22 o
  15   6  16       29.91       12.36     23.97 o
   1   7  16      105.27       90.40     17.01 o
   2   7  16      674.93      673.88     28.38 o
   3   7  16      126.33      113.82     17.57 o
   4   7  16       47.75       31.36     14.47 o
   5   7  16       76.03       55.04     16.75 o
   6   7  16       12.41        6.65     18.30 o
   7   7  16       14.76       -1.44     18.73 o
   8   7  16       81.42       75.78     19.95 o
   9   7  16        1.68       -8.33     19.08 o
  10   7  16       44.15       45.94     20.73 o
  11   7  16        1.60      -20.66     20.66 o
  12   7  16        0.41      -20.45     21.18 o
  13   7  16        5.36       11.41     23.21 o
   0   8  16      523.07      560.27     45.52 o
   1   8  16      138.97      141.75     20.82 o
   2   8  16       11.40       20.52     17.03 o
   3   8  16       35.94       38.98     15.87 o
   4   8  16       38.71       20.40     16.01 o
   5   8  16      139.23      127.59     19.51 o
   6   8  16        0.03       -8.52     19.56 o
   7   8  16       37.73       26.92     20.50 o
   8   8  16        0.00      -11.51     20.42 o
   9   8  16        4.68        1.49     21.59 o
  10   8  16       15.53       -2.22     22.19 o
  11   8  16        2.05      -22.78     22.78 o
   1   9  16        3.05       -4.50     20.55 o
   2   9  16      240.99      245.18     20.06 o
   3   9  16       71.33       75.11     18.01 o
   4   9  16       90.78       79.40     20.18 o
   5   9  16       72.79       32.65     20.00 o
   6   9  16       19.79        9.63     21.69 o
   7   9  16       67.76       63.37     23.47 o
   8   9  16        0.25      -17.30     22.52 o
   9   9  16        7.74      -22.52     22.52 o
   0  10  16       74.19       87.75     34.51 o
   1  10  16       36.12       42.63     20.25 o
   2  10  16       13.64        6.83     20.52 o
   3  10  16        8.09        7.76     18.68 o
   4  10  16        3.48       -7.64     21.09 o
   5  10  16       27.27        8.14     24.45 o
   1   1  17      284.59      277.50     14.79 o
   2   1  17      584.81      580.82     19.49 o
   3   1  17       36.61       36.78     14.55 o
   4   1  17      445.05      442.55     17.62 o
   5   1  17      791.17      711.01     23.05 o
   6   1  17       19.38        7.18     12.95 o
   7   1  17      630.86      641.35     23.54 o
   8   1  17      136.98      147.28     16.08 o
   9   1  17      229.92      246.87     18.09 o
  10   1  17      692.21      672.89     25.33 o
  11   1  17      716.44      748.67     26.69 o
  12   1  17      101.46       62.19     19.10 o
  13   1  17       87.78       98.48     18.50 o
  14   1  17        2.85        0.02     15.60 o
  15   1  17      147.68      148.06     17.40 o
  16   1  17       47.93       54.82     16.96 o
  17   1  17      407.52      438.70     23.29 o
   0   2  17        3.06       16.87     16.46 o
   1   2  17        2.99       -7.56     11.55 o
   2   2  17      379.91      376.26     21.83 o
   3   2  17       72.36       86.87     15.27 o
   4   2  17      309.20      312.80     15.85 o
   5   2  17        0.60        7.20     12.80 o
   6   2  17        1.24       -6.19     12.79 o
   7   2  17        1.52       11.75     13.64 o
   8   2  17       15.08       12.25     13.95 o
   9   2  17       20.85       16.07     14.50 o
  10   2  17      246.72      217.24     18.06 o
  11   2  17        5.50      -18.64     18.64 o
  12   2  17        0.13       -4.16     19.97 o
  13   2  17        0.14       -6.92     16.30 o
  14   2  17       14.55       10.44     17.65 o
  15   2  17       11.83       16.61     18.05 o
  16   2  17        0.01       20.75     22.21 o
  17   2  17       17.59       30.48     19.34 o
   1   3  17      167.92      161.55     16.87 o
   2   3  17      160.70      169.10     15.04 o
   3   3  17      159.71      172.79     14.99 o
   4   3  17      873.19      886.69     24.34 o
   5   3  17      805.17      818.17     27.33 o
   6   3  17      322.07      331.99     20.30 o
   7   3  17      912.35      908.98     29.09 o
   8   3  17       26.29       -5.19     15.57 o
   9   3  17       50.20       45.29     16.72 o
  10   3  17      177.60      157.70     19.67 o
  11   3  17      130.55       85.74     18.84 o
  12   3  17      193.49      197.28     21.58 o
  13   3  17      152.72      165.09     21.10 o
  14   3  17      331.32      374.25     23.63 o
  15   3  17       56.52       46.56     20.02 o
  16   3  17       74.98       79.18     21.30 o
   0   4  17       29.45       39.56     21.72 o
   1   4  17      161.12      173.09     15.47 o
   2   4  17      263.64      257.87     16.62 o
   3   4  17      283.16      240.85     16.73 o
   4   4  17      228.61      217.01     16.76 o
   5   4  17        9.88        3.08     15.28 o
   6   4  17      551.00      509.20     26.92 o
   7   4  17      148.61      111.72     22.01 o
   8   4  17        2.40        7.40     16.37 o
   9   4  17      185.60      212.50     20.45 o
  10   4  17      109.06       84.11     18.86 o
  11   4  17      233.69      242.04     22.24 o
  12   4  17       14.67       -2.07     18.86 o
  13   4  17       63.24       29.97     19.81 o
  14   4  17       57.46       17.96     21.18 o
  15   4  17        0.33      -18.64     21.50 o
   1   5  17     1458.35     1529.67     36.81 o
   2   5  17      351.00      368.51     19.60 o
   3   5  17      295.34      296.99     18.23 o
   4   5  17      712.94      704.04     22.60 o
   5   5  17        4.91       -3.36     15.84 o
   6   5  17        9.61        3.00     16.27 o
   7   5  17        5.00       -7.78     16.33 o
   8   5  17       19.05       27.42     17.63 o
   9   5  17      400.23      374.12     24.16 o
  10   5  17        3.42       20.34     18.43 o
  11   5  17      152.24      191.91     22.37 o
  12   5  17        0.08      -14.63     19.86 o
  13   5  17        7.30       -9.76     20.80 o
  14   5  17        5.29        1.58     22.10 o
  15   5  17       12.91      -22.68     22.97 o
   0   6  17     1120.17     1145.10     46.03 o
   1   6  17        4.74       -8.82     17.07 o
   2   6  17       45.04       30.10     15.56 o
   3   6  17      310.46      293.35     19.57 o
   4   6  17        0.62      -14.99     14.99 o
   5   6  17        0.05      -16.39     16.94 o
   6   6  17      164.44      182.08     20.98 o
   7   6  17       85.33       94.64     19.82 o
   8   6  17        0.00       -4.22     18.30 o
   9   6  17        1.71       -8.62     18.63 o
  10   6  17       72.57       36.56     20.31 o
  11   6  17        1.14      -20.20     20.20 o
  12   6  17       88.95       69.61     22.73 o
  13   6  17      266.27      276.15     27.01 o
   1   7  17      156.04      132.08     20.64 o
   2   7  17       36.84       21.24     16.82 o
   3   7  17        0.61        2.38     15.07 o
   4   7  17      340.48      361.42     22.12 o
   5   7  17      224.47      277.57     23.65 o
   6   7  17       55.84       56.54     20.25 o
   7   7  17      173.94      173.06     22.35 o
   8   7  17        0.01       -8.60     19.63 o
   9   7  17        0.80       -0.51     20.49 o
  10   7  17        2.20       -9.30     21.16 o
  11   7  17       65.23       54.66     22.68 o
  12   7  17       73.42       57.67     24.19 o
   0   8  17      197.62      199.81     40.01 o
   1   8  17        1.03        8.91     19.75 o
   2   8  17       14.76       -3.84     19.73 o
   3   8  17      595.13      620.85     26.09 o
   4   8  17        6.38        9.83     18.36 o
   5   8  17       58.78       37.50     20.82 o
   6   8  17        2.79       -5.38     22.99 o
   7   8  17      262.53      243.98     25.55 o
   8   8  17       65.65       70.13     23.05 o
   9   8  17       90.99       63.18     23.75 o
  10   8  17       22.76      -10.96     23.37 o
   1   9  17      528.85      573.87     35.57 o
   2   9  17      517.52      562.41     28.65 o
   3   9  17       26.75       34.74     18.60 o
   4   9  17      392.49      458.75     26.19 o
   5   9  17      128.28      140.91     24.80 o
   6   9  17       17.43       24.45     23.11 o
   7   9  17        0.39      -22.90     22.90 o
   0   0  18      271.96      259.12     28.18 o
   1   0  18        3.72        7.49     15.98 o
   2   0  18        1.27       17.85     15.89 o
   3   0  18      203.87      186.58     19.12 o
   4   0  18      190.67      215.94     16.95 o
   5   0  18       36.87       53.42     19.73 o
   6   0  18       57.36       21.25     19.07 o
   7   0  18        3.15      -16.42     19.27 o
   8   0  18       47.04       67.20     21.35 o
   9   0  18      155.49      205.01     25.14 o
  10   0  18      209.23      169.48     24.89 o
  11   0  18       26.95       22.09     22.76 o
  12   0  18       39.79       62.19     24.49 o
  13   0  18       82.33       74.36     34.41 o
  14   0  18        1.75      -30.21     32.51 o
  15   0  18       21.78       -1.67     26.21 o
  16   0  18      211.62      283.57     34.18 o
   1   1  18      127.06      146.48     21.61 o
   2   1  18        2.59       15.14     13.74 o
   3   1  18      150.20      141.67     14.54 o
   4   1  18      341.81      337.31     15.31 o
   5   1  18        5.67        8.93     13.70 o
   6   1  18      153.60      165.44     16.32 o
   7   1  18       32.51       25.22     14.46 o
   8   1  18      170.04      147.32     17.24 o
   9   1  18      348.17      371.43     20.72 o
  10   1  18       55.20       35.32     17.88 o
  11   1  18       87.82       72.76     20.12 o
  12   1  18      145.66      152.29     18.45 o
  13   1  18       32.28       21.66     17.49 o
  14   1  18       79.87       80.15     19.20 o
  15   1  18       14.71       -3.66     18.98 o
  16   1  18        6.09       -5.70     20.33 o
   0   2  18      390.95      383.67     30.23 o
   1   2  18      160.46      155.49     14.99 o
   2   2  18      135.97      135.48     14.83 o
   3   2  18      108.60      102.79     16.56 o
   4   2  18      403.32      404.46     26.75 o
   5   2  18       78.58       87.50     17.80 o
   6   2  18      749.23      747.01     24.96 o
   7   2  18      149.82      123.58     16.15 o
   8   2  18       81.82       78.92     18.35 o
   9   2  18      208.12      177.07     20.72 o
  10   2  18        1.40      -19.41     19.41 o
  11   2  18      268.82      286.91     26.26 o
  12   2  18      390.54      407.52     30.84 o
  13   2  18      181.16      207.30     22.96 o
  14   2  18      111.62      105.75     21.91 o
  15   2  18       40.88       13.30     22.28 o
  16   2  18        4.23       16.06     23.34 o
   1   3  18       40.03       48.67     13.80 o
   2   3  18      881.51      842.53     24.63 o
   3   3  18      165.33      175.18     15.83 o
   4   3  18      466.63      447.65     24.74 o
   5   3  18       66.26       73.93     16.99 o
   6   3  18      142.46      126.71     17.75 o
   7   3  18        4.45        0.35     15.42 o
   8   3  18      104.31      100.44     18.17 o
   9   3  18        1.43       -7.80     16.61 o
  10   3  18       28.78       13.16     17.37 o
  11   3  18      165.06      132.71     20.76 o
  12   3  18       75.13       83.50     20.32 o
  13   3  18        8.43        2.48     19.84 o
  14   3  18      483.54      510.87     30.28 o
  15   3  18      101.01      112.73     21.60 o
   0   4  18      136.67      126.97     25.08 o
   1   4  18       68.47       57.97     16.81 o
   2   4  18        1.37      -13.81     13.81 o
   3   4  18       51.32       55.86     15.14 o
   4   4  18      352.05      384.07     20.31 o
   5   4  18      147.69      153.38     19.08 o
   6   4  18      940.25      940.86     30.60 o
   7   4  18        0.10       -0.87     16.73 o
   8   4  18       48.18       55.51     18.38 o
   9   4  18        8.50      -12.19     17.71 o
  10   4  18      233.91      196.61     22.78 o
  11   4  18       20.31       19.31     19.45 o
  12   4  18      503.87      642.49     32.43 o
  13   4  18       81.71       59.88     22.07 o
  14   4  18        1.58      -10.85     21.55 o
   1   5  18       12.70       -5.93     16.67 o
   2   5  18        2.52      -12.29     14.92 o
   3   5  18       10.15       -6.20     14.96 o
   4   5  18       37.64       18.00     15.62 o
   5   5  18       19.40       25.25     18.78 o
   6   5  18       39.92       14.82     17.46 o
   7   5  18      210.06      207.96     21.38 o
   8   5  18        0.02        8.59     18.32 o
   9   5  18        0.03      -18.06     18.06 o
  10   5  18        5.45        7.61     19.72 o
  11   5  18        0.08      -19.65     19.65 o
  12   5  18       34.93       27.13     21.57 o
  13   5  18        4.91      -19.79     22.08 o
   0   6  18        3.09       -8.21     24.38 o
   1   6  18       14.12       17.26     17.78 o
   2   6  18       57.56       42.93     18.89 o
   3   6  18        0.34      -15.69     15.69 o
   4   6  18        0.37      -16.25     16.25 o
   5   6  18       46.60       24.10     18.63 o
   6   6  18      113.60       89.26     20.59 o
   7   6  18       41.87       19.01     19.38 o
   8   6  18       63.17       41.33     20.24 o
   9   6  18        1.46      -19.71     19.71 o
  10   6  18       33.49       -2.78     20.82 o
  11   6  18       24.33       24.31     22.38 o
  12   6  18      569.56      579.35     33.28 o
   1   7  18       68.28       59.44     20.18 o
   2   7  18       28.38       12.92     19.65 o
   3   7  18      207.58      216.88     18.79 o
   4   7  18       89.37       67.36     18.95 o
   5   7  18        0.88      -18.45     19.40 o
   6   7  18        0.86       -4.43     20.20 o
   7   7  18       19.63       18.31     20.79 o
   8   7  18       91.15       99.17     22.90 o
   9   7  18        0.25      -21.31     21.31 o
  10   7  18       53.92       46.49     23.22 o
   0   8  18       30.75      -12.78     30.43 o
   1   8  18        2.83      -20.49     20.49 o
   2   8  18       97.22       87.36     24.83 o
   3   8  18       53.84       34.93     21.92 o
   4   8  18        8.15       -8.96     19.22 o
   5   8  18        0.67      -21.05     21.05 o
   6   8  18       84.94       65.23     23.24 o
   7   8  18        0.47       -1.19     22.59 o
   8   8  18        0.85       11.60     23.28 o
   1   9  18      114.96       70.12     24.63 o
   2   9  18        5.54      -13.43     20.33 o
   3   9  18       48.60       44.93     24.06 o
   4   9  18      150.74      182.32     26.27 o
   1   1  19      188.38      258.93     16.96 o
   2   1  19       99.86      104.35     16.60 o
   3   1  19       20.90       25.40     15.48 o
   4   1  19      254.97      285.90     18.66 o
   5   1  19     1020.03     1017.54     27.67 o
   6   1  19      272.48      247.87     20.90 o
   7   1  19     2038.95     2071.81     39.49 o
   8   1  19        9.74       16.46     18.02 o
   9   1  19      648.71      638.82     30.77 o
  10   1  19      111.91      109.10     20.47 o
  11   1  19      529.99      535.05     28.15 o
  12   1  19       52.52       43.86     18.02 o
  13   1  19       40.68       65.29     18.91 o
  14   1  19       16.36       29.98     22.45 o
  15   1  19        0.39      -19.42     22.59 o
   0   2  19       29.72       16.11     22.03 o
   1   2  19      208.32      205.80     18.83 o
   2   2  19       40.67       28.03     14.07 o
   3   2  19       31.23       11.91     12.55 o
   4   2  19       27.15        9.86     15.87 o
   5   2  19       38.75       30.82     19.25 o
   6   2  19       68.85       55.33     23.79 o
   7   2  19       23.13       -1.95     32.11 o
   8   2  19       25.75       29.22     20.19 o
   9   2  19       96.36       74.68     21.87 o
  10   2  19        9.43        1.13     20.33 o
  11   2  19        5.73       -3.70     18.52 o
  12   2  19       60.96       44.47     20.89 o
  13   2  19       26.57       24.62     21.05 o
  14   2  19       40.63       47.71     26.38 o
   1   3  19      153.02      142.40     18.44 o
   2   3  19       96.93       91.53     15.42 o
   3   3  19      805.39      754.13     24.91 o
   4   3  19      229.34      258.59     20.17 o
   5   3  19      465.67      489.83     30.90 o
   6   3  19       33.24       53.18     17.63 o
   7   3  19      172.07      197.30     20.35 o
   8   3  19      129.94      164.97     20.46 o
   9   3  19        0.55      -14.78     17.77 o
  10   3  19       44.44       25.83     19.20 o
  11   3  19       53.69       36.08     20.14 o
  12   3  19       39.70       35.17     20.99 o
  13   3  19      578.18      518.55     32.42 o
  14   3  19      145.10      138.68     24.77 o
   0   4  19        5.18       11.74     23.57 o
   1   4  19       56.18       41.15     17.44 o
   2   4  19      224.81      236.04     20.86 o
   3   4  19       13.51        5.35     15.52 o
   4   4  19      985.22     1000.10     31.84 o
   5   4  19      219.23      239.56     25.16 o
   6   4  19      177.45      226.73     21.19 o
   7   4  19        0.33        8.99     17.78 o
   8   4  19        1.03        4.82     18.46 o
   9   4  19       30.34       12.00     19.00 o
  10   4  19        2.51       -0.06     18.92 o
  11   4  19        4.01       -1.54     20.45 o
  12   4  19       19.13        3.33     21.32 o
  13   4  19        0.13      -22.04     22.04 o
   1   5  19      288.45      314.89     22.65 o
   2   5  19       13.12       -3.80     17.99 o
   3   5  19       20.44      -13.05     18.47 o
   4   5  19      156.71      181.31     21.46 o
   5   5  19        0.08       -8.42     18.17 o
   6   5  19      292.49      285.10     23.40 o
   7   5  19      122.42      122.84     21.22 o
   8   5  19       77.04       77.74     20.73 o
   9   5  19        5.37       -8.95     19.64 o
  10   5  19        0.46        9.84     20.75 o
  11   5  19      331.75      341.23     27.40 o
  12   5  19       30.08       13.45     22.51 o
   0   6  19       94.89       63.01     28.05 o
   1   6  19       31.83       40.80     19.92 o
   2   6  19      367.62      360.74     25.01 o
   3   6  19       30.27      -10.33     26.99 o
   4   6  19        3.87       -0.15     19.51 o
   5   6  19        9.27      -15.69     19.47 o
   6   6  19        7.10      -17.90     19.46 o
   7   6  19       33.56       52.77     21.53 o
   8   6  19       45.42       52.72     21.99 o
   9   6  19      150.55      146.22     24.33 o
  10   6  19       44.39       10.41     22.69 o
  11   6  19       69.39       64.78     24.16 o
   1   7  19      279.64      305.55     25.58 o
   2   7  19       23.72       16.42     21.39 o
   3   7  19       36.63        9.47     20.91 o
   4   7  19       40.95       37.89     22.00 o
   5   7  19       21.41        4.43     21.13 o
   6   7  19       48.57       59.63     28.68 o
   7   7  19       44.89       34.35     22.51 o
   8   7  19      119.91      124.52     25.12 o
   9   7  19        7.54      -22.99     22.99 o
   0   8  19       24.71      -12.46     51.12 o
   1   8  19      313.85      339.38     32.14 o
   2   8  19       20.60       19.36     21.45 o
   3   8  19      428.63      451.88     29.44 o
   4   8  19       20.54       14.19     25.94 o
   5   8  19       49.09       59.93     29.04 o
   0   0  20      534.75      583.26     39.46 o
   1   0  20       43.36       57.22     18.78 o
   2   0  20      216.72      224.86     21.46 o
   3   0  20       90.32       92.60     19.82 o
   4   0  20      117.92       99.22     22.84 o
   5   0  20       47.89       50.34     21.45 o
   6   0  20      272.67      221.29     26.00 o
   7   0  20       29.49       43.55     23.11 o
   8   0  20       25.10       34.57     23.56 o
   9   0  20      361.92      349.90     30.05 o
  10   0  20      231.05      191.07     28.10 o
  11   0  20      290.61      342.78     44.44 o
  12   0  20      456.91      477.11     57.83 o
  13   0  20      243.47      262.25     33.89 o
   1   1  20       29.97       23.00     14.03 o
   2   1  20       27.48       46.58     15.56 o
   3   1  20       12.13       -0.97     20.37 o
   4   1  20        0.44        6.79     17.25 o
   5   1  20      376.04      370.60     23.06 o
   6   1  20       15.42       28.30     18.15 o
   7   1  20      318.76      339.98     24.04 o
   8   1  20        0.34       -4.39     15.77 o
   9   1  20        0.66        0.81     16.81 o
  10   1  20       45.76       51.56     17.96 o
  11   1  20       92.08       80.07     21.71 o
  12   1  20       76.69       56.62     22.26 o
  13   1  20        0.00        8.78     22.21 o
   0   2  20      269.42      244.31     28.69 o
   1   2  20       12.65        4.24     16.52 o
   2   2  20        8.60        9.01     16.62 o
   3   2  20       96.93      134.28     18.96 o
   4   2  20      142.71      148.44     19.29 o
   5   2  20      262.90      273.78     24.16 o
   6   2  20      123.26      134.52     19.90 o
   7   2  20      205.84      185.20     20.70 o
   8   2  20       73.68       96.39     19.67 o
   9   2  20        0.51      -18.45     18.45 o
  10   2  20        8.32       -8.62     27.95 o
  11   2  20      103.24       64.62     21.68 o
  12   2  20       69.96       69.94     25.86 o
  13   2  20       31.39       14.44     25.92 o
   1   3  20        2.35      -10.91     17.12 o
   2   3  20       32.26       13.33     17.47 o
   3   3  20       54.05       50.62     17.89 o
   4   3  20       38.72       19.21     17.38 o
   5   3  20       78.70       79.58     19.07 o
   6   3  20        0.63       -4.60     17.87 o
   7   3  20        1.30       -1.10     18.33 o
   8   3  20        1.14      -18.21     18.21 o
   9   3  20        1.74       -6.41     19.52 o
  10   3  20       26.31       18.48     20.22 o
  11   3  20        7.19       -8.66     20.82 o
  12   3  20        5.45       -9.38     21.52 o
   0   4  20       36.99       76.58     27.64 o
   1   4  20       68.83       35.62     18.82 o
   2   4  20      111.95      109.94     20.44 o
   3   4  20      209.58      212.01     26.10 o
   4   4  20       11.95       18.50     18.30 o
   5   4  20      132.35      151.08     20.96 o
   6   4  20       74.05       74.13     19.76 o
   7   4  20        3.05        7.83     19.04 o
   8   4  20        9.88      -19.19     19.19 o
   9   4  20      147.80      136.35     22.48 o
  10   4  20       19.59       13.97     21.12 o
  11   4  20       30.77       17.23     22.29 o
  12   4  20       18.93        5.97     23.21 o
   1   5  20        0.13       -5.87     20.95 o
   2   5  20       21.03       -8.94     19.79 o
   3   5  20       40.31        3.12     22.77 o
   4   5  20        0.37       -7.90     19.27 o
   5   5  20      110.10      108.41     21.83 o
   6   5  20       28.29       17.91     20.39 o
   7   5  20       21.63        4.05     20.12 o
   8   5  20      107.68      119.23     22.75 o
   9   5  20        4.32      -16.01     21.03 o
  10   5  20       20.60      -17.84     21.84 o
   0   6  20      293.08      322.10     37.12 o
   1   6  20      177.02      185.23     23.99 o
   2   6  20       40.83       18.84     25.20 o
   3   6  20      322.33      323.70     29.44 o
   4   6  20      126.16      149.96     26.72 o
   5   6  20       16.25       10.26     21.46 o
   6   6  20       54.16       51.70     22.44 o
   7   6  20       56.59       54.41     23.05 o
   8   6  20       40.59       12.60     22.91 o
   9   6  20       88.22       74.13     29.85 o
   1   7  20        0.63       -2.76     22.04 o
   2   7  20        3.65      -25.55     25.55 o
   3   7  20       16.76        1.95     25.23 o
   4   7  20       48.62       29.28     28.59 o
   5   7  20       18.27       -5.84     22.55 o
   6   7  20       56.00       54.83     27.38 o
   1   1  21        7.28       14.02     14.93 o
   2   1  21      408.08      417.76     19.69 o
   3   1  21       40.66       55.73     18.42 o
   4   1  21      496.55      568.18     24.67 o
   5   1  21       42.11       23.52     16.29 o
   6   1  21       37.71       23.01     16.61 o
   7   1  21       10.17       18.24     17.13 o
   8   1  21      683.67      688.99     31.79 o
   9   1  21       13.62       20.10     20.62 o
  10   1  21      418.58      475.77     27.83 o
  11   1  21      103.21       74.17     23.19 o
  12   1  21        0.03      -13.70     22.54 o
   0   2  21        1.21      -23.36     24.45 o
   1   2  21       47.30       62.22     21.94 o
   2   2  21        4.49      -10.25     20.79 o
   3   2  21       22.45       58.76     45.13 o
   4   2  21       77.15       57.39     19.03 o
   5   2  21       23.18       20.49     18.34 o
   6   2  21        8.55        6.00     18.57 o
   7   2  21       46.59       22.04     19.27 o
   8   2  21       40.50       27.78     20.10 o
   9   2  21       60.33       34.09     20.98 o
  10   2  21        2.19       -2.61     23.85 o
  11   2  21       57.69       74.84     25.95 o
   1   3  21      232.24      224.17     22.27 o
   2   3  21      335.01      347.60     27.96 o
   3   3  21       24.24       14.25     27.32 o
   4   3  21      397.22      478.20     33.58 o
   5   3  21        5.79        7.55     18.52 o
   6   3  21       54.10       44.05     19.97 o
   7   3  21       39.43       39.92     20.00 o
   8   3  21       16.07        2.33     20.50 o
   9   3  21        0.37       -4.35     20.44 o
  10   3  21       90.56       78.09     23.37 o
  11   3  21        0.05      -22.05     22.05 o
   0   4  21      353.78      347.29     34.77 o
   1   4  21       65.14       62.15     20.53 o
   2   4  21       86.43       43.47     25.79 o
   3   4  21       95.15      109.03     30.55 o
   4   4  21       32.45       37.41     23.01 o
   5   4  21       46.95       35.07     20.45 o
   6   4  21      216.19      211.78     23.52 o
   7   4  21       29.90       37.16     21.05 o
   8   4  21      178.01      193.45     24.61 o
   9   4  21       62.25       68.20     22.98 o
  10   4  21       21.30       18.50     22.92 o
   1   5  21        0.03      -19.53     21.08 o
   2   5  21      293.47      281.51     30.39 o
   3   5  21       65.08       73.63     44.45 o
   4   5  21      262.38      275.11     35.19 o
   5   5  21        7.61      -22.10     23.95 o
   6   5  21       23.08       38.47     21.87 o
   7   5  21       22.81       18.14     22.55 o
   8   5  21       19.77       13.79     22.86 o
   0   6  21      731.38      749.73     51.18 o
   1   6  21        0.92       -9.01     22.59 o
   2   6  21       19.10        0.13     27.01 o
   3   6  21       50.07       58.44     26.62 o
   4   6  21      189.85      154.91     28.87 o
   5   6  21        1.24      -20.35     25.04 o
   6   6  21      164.14      146.85     25.99 o
   1   7  21       16.98       -7.47     29.87 o
   0   0  22      116.37       56.88     30.87 o
   1   0  22       30.05       16.01     20.89 o
   2   0  22       48.36       40.50     29.95 o
   3   0  22       74.98       72.48     24.65 o
   4   0  22      308.98      378.91     51.63 o
   5   0  22        1.99        6.33     23.71 o
   6   0  22      106.33      137.14     27.52 o
   7   0  22       19.62        0.48     25.10 o
   8   0  22        1.86      -25.71     25.71 o
   9   0  22       33.69      -19.16     27.15 o
  10   0  22        0.51      -19.06     27.73 o
   1   1  22       95.84      146.59     18.78 o
   2   1  22        2.33       18.35     24.66 o
   3   1  22      181.28      217.44     21.74 o
   4   1  22        0.07       -2.22     19.24 o
   5   1  22      101.45       88.00     20.71 o
   6   1  22        2.16      -15.19     19.71 o
   7   1  22       51.75       55.49     21.28 o
   8   1  22       43.83       69.82     23.20 o
   9   1  22      190.21      228.55     25.43 o
  10   1  22       22.17       40.91     23.27 o
   0   2  22       27.99       24.93     39.62 o
   1   2  22       48.92       34.11     21.28 o
   2   2  22        0.08       32.47     41.55 o
   3   2  22      559.51      626.99     64.55 o
   4   2  22       25.24       35.39     28.83 o
   5   2  22       27.13       42.53     23.83 o
   6   2  22        1.60       -7.90     22.84 o
   7   2  22       17.42        8.19     23.61 o
   8   2  22        6.77        7.00     24.81 o
   9   2  22       31.00       45.25     25.83 o
   1   3  22       44.22       17.00     20.19 o
   2   3  22       17.08       -0.07     28.36 o
   3   3  22        1.15      -28.08     28.08 o
   4   3  22       10.44      -11.22     23.20 o
   5   3  22        2.47       -7.61     23.05 o
   6   3  22       62.82       53.36     21.72 o
   7   3  22        7.54        8.19     21.45 o
   8   3  22       29.88       26.16     21.73 o
   9   3  22       26.09       12.39     22.13 o
   0   4  22        6.79       15.53     31.20 o
   1   4  22        7.74      -24.41     24.41 o
   2   4  22        4.79      -28.85     28.85 o
   3   4  22       36.25       46.11     31.02 o
   4   4  22      171.91      210.01     28.40 o
   5   4  22        0.20      -24.59     24.59 o
   6   4  22      117.39      143.94     23.85 o
   7   4  22      105.51       89.20     24.13 o
   1   5  22        5.61       -3.07     26.86 o
   2   5  22        1.04      -31.75     31.75 o
   3   5  22       31.66       20.76     25.86 o
   4   5  22        6.20      -24.70     25.73 o
   5   5  22       32.41       33.44     26.65 o
   1   1  23       16.46        0.52     22.02 o
   2   1  23      109.81      127.90     29.26 o
   3   1  23      147.46      200.71     25.42 o
   4   1  23        5.82        2.83     22.48 o
   5   1  23      412.27      408.46     26.84 o
   6   1  23       47.22       49.16     21.96 o
   7   1  23      705.13      744.91     35.04 o
   0   2  23       42.77       61.39     27.74 o
   1   2  23       29.98       53.02     23.46 o
   2   2  23        0.68        4.14     27.12 o
   3   2  23       24.95       40.71     23.45 o
   4   2  23       14.23       16.79     27.08 o
   5   2  23       18.74       71.57     28.11 o
   6   2  23       51.09       59.50     24.80 o
   7   2  23       16.70        7.39     21.54 o
   1   3  23       99.57       93.01     26.96 o
   2   3  23       19.47        9.91     31.43 o
   3   3  23       67.63       80.21     30.80 o
   4   3  23       46.67       42.46     34.38 o
   5   3  23      104.58       86.68     26.58 o
   6   3  23       21.31       -5.66     25.86 o
   0   4  23       45.61       67.91     34.93 o
   1   4  23        8.91      -15.77     30.14 o
   2   4  23       27.42       28.60     32.36 o
   3   4  23       88.45       76.19     27.53 o
   4   4  23      108.41      132.49     29.54 o
   0   0  24      494.42      615.41     51.26 o
   1   0  24        1.44      -22.79     35.05 o
   2   0  24      132.53      123.73     38.43 o
   3   0  24       80.48       68.73     28.60 o
   4   0  24       27.60       41.67     28.63 o
   1   1  24       66.89       59.70     41.64 o
   2   1  24        4.93       18.95     27.96 o
   3   1  24      108.73      131.46     26.00 o
   0   2  24       34.82       35.93     29.75 o
   1   2  24       22.45       31.53     29.25 o
   2   2  24        0.03       24.39     29.54 o
 
